# Supplementary material for: Conserved motifs in nuclear genes encoding predicted mitochondrial proteins in Trypanosoma cruzi
Source: PLoS One. 2019 Apr 9;14(4):e0215160. doi: 10.1371/journal.pone.0215160 (PMC6456187; doi:10.1371/journal.pone.0215160)
Supplement: S1 Table — Length obtained for both 5’ and 3’UTRs in epimastigotes and trypomastigotes stages data from Smircich et al. [25] using UTRme tool [26]. The descriptive statistics for each group are also included. (XLSX) [file pone.0215160.s004.xlsx]

## Sheet: S1 Table
S1Table. T. cruzi UTR length and statistical analysis. (Length obtained for both 5’ and 3’UTRs in epimastigotes and trypomastigotes stages data from Smircich et al. [24] using UTRme tool [25]. The descriptive statistics for each group are also included)
	Trypomastigote		Epimastigote				Trypomastigote		Epimastigote
Gene ID	Length (5'UTR)	Length (3'UTR)	Length (5'UTR)	Length (3'UTR)			Length (5'UTR)	Length (3'UTR)	Length (5'UTR)	Length (3'UTR)
TcCLB.397937.10	N/A	525	N/A	535		Number of values	8217	8241	8203	7358
TcCLB.397937.5	15		15	N/A
TcCLB.398343.9	80	N/A	80	N/A		Minimum	6	6	6	6
TcCLB.399033.10	N/A	25	N/A	25		25% Percentile	35	117	35	111
TcCLB.399033.19	21	N/A	21	N/A		Median	75	278	75	260.5
TcCLB.400945.10	91	N/A	100	N/A		75% Percentile	162	541.5	160	529
TcCLB.401661.10.1	N/A	N/A	N/A	22		Maximum	998	2994	999	2995
TcCLB.403153.10	496	N/A	N/A	N/A
TcCLB.404001.10	14	229	14	229		40% Percentile	53	202	53	190
TcCLB.404001.20	N/A	271	N/A	N/A		60% Percentile	98	362	98	348
TcCLB.404001.4	11	N/A	11	N/A
TcCLB.404843.10	N/A	125	N/A	125		Mean	140.2	431.9	139.1	423.5
TcCLB.404843.20	143	400	143	436		Std. Deviation	179.2	480.7	177.3	485.5
TcCLB.404975.30	N/A	423	N/A	1003		Std. Error of Mean	1.977	5.295	1.958	5.66
TcCLB.405165.10	N/A	296	N/A	307
TcCLB.405165.19	41	N/A	41	N/A
TcCLB.407477.10	N/A	246	N/A	246
TcCLB.407477.20	10	402	10	379
TcCLB.407477.30	63	14	63	N/A
TcCLB.407477.40	36	10	N/A	10
TcCLB.407477.44	116	45	116	10
TcCLB.407477.50	80	484	75	484
TcCLB.407477.60	92	39	92	8
TcCLB.407477.69	42	N/A	42	N/A
TcCLB.408345.10	N/A	76	N/A	23
TcCLB.408345.20	217	N/A	199	N/A
TcCLB.408437.10	N/A	198	N/A	194
TcCLB.408437.20	67	491	78	356
TcCLB.408547.10	35	N/A	35	N/A
TcCLB.408547.5	N/A	393	N/A	N/A
TcCLB.408573.5	N/A	53	N/A	8
TcCLB.408573.9	138	N/A	N/A	N/A
TcCLB.408799.10	N/A	104	N/A	95
TcCLB.408799.19	221	N/A	35	N/A
TcCLB.409117.10	84	295	84	287
TcCLB.409117.20	26	N/A	26	N/A
TcCLB.410243.10	391	N/A	391	N/A
TcCLB.410589.10	N/A	300	N/A	N/A
TcCLB.410589.19	73	N/A	73	N/A
TcCLB.410943.10	N/A	N/A	N/A	540
TcCLB.410961.10	N/A	375	N/A	362
TcCLB.411427.10	N/A	1898	N/A	N/A
TcCLB.411427.30	31	98	31	N/A
TcCLB.411427.40	89	22	23	18
TcCLB.411427.49	442	N/A	442	N/A
TcCLB.412943.9	25	N/A	25	N/A
TcCLB.413605.10	N/A	307	N/A	47
TcCLB.413977.10	N/A	29	N/A	360
TcCLB.414145.9	52	N/A	60	N/A
TcCLB.416503.10	N/A	N/A	N/A	985
TcCLB.416761.10	N/A	9	N/A	818
TcCLB.416883.18	N/A	246	N/A	135
TcCLB.417091.10	N/A	117	N/A	145
TcCLB.417797.9	N/A	143	N/A	156
TcCLB.418405.10	23	N/A	35	N/A
TcCLB.418405.20	17	258	602	N/A
TcCLB.418405.30	N/A	1019	N/A	1028
TcCLB.418613.20	45	N/A	45	N/A
TcCLB.419043.10	N/A	23	N/A	13
TcCLB.419417.10	N/A	73	N/A	107
TcCLB.419417.19	N/A	219	N/A	211
TcCLB.419417.4	30	N/A	72	N/A
TcCLB.419469.14	149	N/A	906	N/A
TcCLB.419469.30	N/A	1739	N/A	1739
TcCLB.419703.10	20	N/A	20	N/A
TcCLB.419703.20	N/A	72	N/A	62
TcCLB.420293.20	N/A	N/A	105	N/A
TcCLB.420293.31	N/A	N/A	98	N/A
TcCLB.420293.40	N/A	689	178	339
TcCLB.420293.50	N/A	N/A	496	N/A
TcCLB.420369.20	52	1304	N/A	550
TcCLB.420369.40	15	466	15	46
TcCLB.420495.10	83	N/A	83	N/A
TcCLB.420495.19	N/A	N/A	N/A	56
TcCLB.420989.10	N/A	1007	N/A	N/A
TcCLB.421173.14	N/A	1040	N/A	41
TcCLB.421173.4	105	N/A	750	N/A
TcCLB.421619.10	261	137	261	170
TcCLB.422041.9	57	N/A	57	N/A
TcCLB.422207.10	21	N/A	21	N/A
TcCLB.422319.10	N/A	N/A	513	N/A
TcCLB.422507.10	N/A	206	N/A	N/A
TcCLB.422843.10	N/A	303	N/A	303
TcCLB.423205.10	191	N/A	194	N/A
TcCLB.424195.9	861	N/A	164	N/A
TcCLB.424795.10	N/A	565	N/A	567
TcCLB.424889.10	21	N/A	21	N/A
TcCLB.427247.10	N/A	862	N/A	N/A
TcCLB.427247.4	28	N/A	28	N/A
TcCLB.427355.10	489	N/A	489	N/A
TcCLB.428999.10	N/A	255	N/A	N/A
TcCLB.428999.20	69	N/A	69	N/A
TcCLB.428999.30	70	278	70	302
TcCLB.429185.20	N/A	N/A	119	N/A
TcCLB.429185.31	78	264	78	252
TcCLB.429257.10	125	218	818	N/A
TcCLB.429257.20	N/A	1558	N/A	856
TcCLB.430061.9	204	N/A	204	N/A
TcCLB.430281.10	15	N/A	15	N/A
TcCLB.430539.10	332	N/A	332	N/A
TcCLB.430605.10	107	N/A	107	177
TcCLB.430605.20	135	11	77	395
TcCLB.430605.29	85	230	85	230
TcCLB.430605.40	128	679	128	679
TcCLB.430737.10	N/A	N/A	N/A	380
TcCLB.430737.20	350	N/A	350	N/A
TcCLB.430895.10	105	1035	105	1035
TcCLB.430895.16	22	N/A	22	N/A
TcCLB.430895.4	N/A	1209	N/A	1198
TcCLB.432027.9	N/A	267	N/A	267
TcCLB.432787.10	N/A	503	N/A	503
TcCLB.433033.10	381	N/A	N/A	N/A
TcCLB.433673.10.1	112	N/A	112	N/A
TcCLB.434259.10	N/A	404	N/A	175
TcCLB.434259.19	202	N/A	202	N/A
TcCLB.434931.10	N/A	409	N/A	409
TcCLB.434931.20	193	N/A	193	N/A
TcCLB.436535.10	75	162	N/A	499
TcCLB.436535.19	N/A	589	N/A	589
TcCLB.437121.9	69	N/A	31	N/A
TcCLB.437545.10	N/A	108	N/A	904
TcCLB.438147.18	N/A	N/A	N/A	94
TcCLB.438147.9	33	N/A	33	N/A
TcCLB.438897.10	N/A	853	N/A	183
TcCLB.438923.10	169	N/A	169	N/A
TcCLB.439245.10	34	N/A	34	N/A
TcCLB.439307.19	N/A	377	N/A	140
TcCLB.439307.9	102	N/A	102	N/A
TcCLB.439653.10	N/A	790	N/A	490
TcCLB.441401.10	N/A	1247	N/A	1247
TcCLB.442297.10	122	16	122	N/A
TcCLB.442383.19	79	92	79	92
TcCLB.442383.9	46	N/A	46	N/A
TcCLB.444331.10	N/A	360	N/A	365
TcCLB.445553.10	N/A	N/A	N/A	43
TcCLB.445635.10	N/A	481	N/A	478
TcCLB.445849.10	N/A	137	N/A	128
TcCLB.445869.10	N/A	N/A	N/A	28
TcCLB.447255.10	166	1022	166	816
TcCLB.447255.20	66	149	66	382
TcCLB.447255.29	N/A	35	N/A	50
TcCLB.447255.4	215	363	26	363
TcCLB.447705.19	N/A	17	N/A	32
TcCLB.447705.9	43	N/A	43	N/A
TcCLB.447847.10	N/A	500	N/A	396
TcCLB.448197.10	N/A	368	N/A	384
TcCLB.449247.10	44	377	44	409
TcCLB.449247.20	N/A	205	N/A	N/A
TcCLB.449247.4	213	N/A	213	N/A
TcCLB.450061.10	N/A	346	N/A	317
TcCLB.450155.9	158	N/A	158	N/A
TcCLB.453917.9	104	N/A	104	N/A
TcCLB.454787.10	N/A	850	N/A	N/A
TcCLB.454787.20	N/A	N/A	202	N/A
TcCLB.456097.30	34	74	34	N/A
TcCLB.456139.10	N/A	316	N/A	206
TcCLB.458015.10	295	42	295	25
TcCLB.458015.4	65	174	65	146
TcCLB.458153.10	56	N/A	56	N/A
TcCLB.459793.10	19	N/A	19	323
TcCLB.459793.20	N/A	N/A	23	N/A
TcCLB.460061.20	88	N/A	88	N/A
TcCLB.461165.10	18	N/A	8	N/A
TcCLB.461165.4	35	N/A	35	N/A
TcCLB.461515.10	40	N/A	40	N/A
TcCLB.462761.10	N/A	294	97	307
TcCLB.462761.16	67	N/A	67	N/A
TcCLB.462761.4	N/A	N/A	N/A	189
TcCLB.463155.10	38	N/A	118	N/A
TcCLB.463155.20	80	563	80	575
TcCLB.463155.40	N/A	1328	N/A	1241
TcCLB.463297.10	330	N/A	N/A	N/A
TcCLB.464807.10	N/A	1649	N/A	1603
TcCLB.464807.20	54	N/A	54	N/A
TcCLB.466529.9	29	N/A	29	N/A
TcCLB.466823.10	7	171	7	171
TcCLB.466823.20	173	N/A	204	N/A
TcCLB.466879.10	N/A	82	N/A	82
TcCLB.468217.14	35	N/A	35	N/A
TcCLB.468217.30	N/A	1530	N/A	N/A
TcCLB.469435.10	N/A	54	N/A	26
TcCLB.469435.4	57	62	60	N/A
TcCLB.469785.10	72	95	72	35
TcCLB.469785.20	57	197	57	197
TcCLB.469785.30	17	N/A	17	81
TcCLB.469785.40	76	1081	76	1081
TcCLB.469785.5	58	N/A	68	N/A
TcCLB.470169.9	65	716	65	718
TcCLB.472253.10	N/A	83	N/A	71
TcCLB.473111.10	N/A	18	N/A	19
TcCLB.476421.9	N/A	369	N/A	136
TcCLB.477079.10	N/A	219	N/A	224
TcCLB.477983.10	N/A	325	N/A	576
TcCLB.478711.10.1	N/A	546	N/A	510
TcCLB.479253.9	117	N/A	117	N/A
TcCLB.479517.30	N/A	936	N/A	1031
TcCLB.479517.40	770	N/A	831	N/A
TcCLB.479517.50	N/A	746	N/A	746
TcCLB.480653.10	N/A	189	N/A	32
TcCLB.480975.10	N/A	367	N/A	348
TcCLB.482097.10	93	N/A	93	N/A
TcCLB.482097.20	N/A	290	N/A	297
TcCLB.482369.10	N/A	26	N/A	346
TcCLB.482369.20	37	230	37	230
TcCLB.482369.29	49	N/A	49	N/A
TcCLB.482471.10	N/A	585	N/A	612
TcCLB.482471.19	136	N/A	136	N/A
TcCLB.483623.10	N/A	31	N/A	32
TcCLB.483813.10	88	N/A	97	N/A
TcCLB.484299.10	N/A	457	N/A	457
TcCLB.484299.4	19	N/A	36	N/A
TcCLB.485889.10	318	522	33	N/A
TcCLB.485889.16	322	N/A	353	N/A
TcCLB.485889.4	N/A	148	N/A	433
TcCLB.486465.9	N/A	N/A	200	N/A
TcCLB.486901.10	N/A	525	N/A	N/A
TcCLB.487507.10	59	495	59	506
TcCLB.492827.10	90	N/A	90	N/A
TcCLB.498829.10	37	12	37	12
TcCLB.503391.10	N/A	27	N/A	27
TcCLB.503393.10	32	N/A	32	N/A
TcCLB.503397.10	765	N/A	N/A	280
TcCLB.503397.5	N/A	1342	N/A	N/A
TcCLB.503401.11	37	N/A	44	N/A
TcCLB.503401.20	43	38	43	N/A
TcCLB.503401.29	79	388	79	388
TcCLB.503401.40	N/A	65	N/A	85
TcCLB.503405.10	N/A	390	65	390
TcCLB.503407.10	142	250	142	160
TcCLB.503407.20	427	75	427	103
TcCLB.503409.10	25	N/A	25	N/A
TcCLB.503409.20	N/A	291	21	291
TcCLB.503419.20	495	89	495	16
TcCLB.503419.30	12	807	67	231
TcCLB.503419.40	65	165	65	95
TcCLB.503419.50	125	361	125	361
TcCLB.503419.54	199	98	199	86
TcCLB.503419.60	67	434	67	400
TcCLB.503425.10	78	79	78	N/A
TcCLB.503425.20	17	N/A	17	171
TcCLB.503425.29	23	N/A	23	N/A
TcCLB.503433.10	N/A	549	N/A	559
TcCLB.503433.20	23	404	23	458
TcCLB.503433.30	56	N/A	56	N/A
TcCLB.503435.14	139	N/A	200	N/A
TcCLB.503435.30	N/A	164	N/A	144
TcCLB.503441.10	926	974	449	997
TcCLB.503441.19	N/A	537	N/A	537
TcCLB.503441.5	102	N/A	102	N/A
TcCLB.503447.20	94	N/A	94	N/A
TcCLB.503447.40	N/A	402	N/A	404
TcCLB.503447.50	107	978	107	N/A
TcCLB.503447.60	N/A	N/A	154	235
TcCLB.503449.10	15	61	15	61
TcCLB.503449.14	35	99	35	99
TcCLB.503449.20	51	66	51	69
TcCLB.503449.30	11	70	11	85
TcCLB.503449.40	8	77	8	98
TcCLB.503449.5	70	N/A	70	N/A
TcCLB.503453.10	191	1094	191	N/A
TcCLB.503453.100	332	264	332	264
TcCLB.503453.20	164	77	164	77
TcCLB.503453.30	32	96	32	96
TcCLB.503453.4	51	348	51	348
TcCLB.503453.40	19	98	19	96
TcCLB.503453.50	53	210	53	210
TcCLB.503453.60	26	232	26	440
TcCLB.503453.64	123	80	126	62
TcCLB.503453.70	185	111	185	128
TcCLB.503453.80	57	272	57	242
TcCLB.503453.90	89	159	89	36
TcCLB.503455.10	179	410	179	661
TcCLB.503455.20	99	465	99	467
TcCLB.503455.30	129	N/A	88	N/A
TcCLB.503457.10	12	39	N/A	106
TcCLB.503457.4	N/A	208	N/A	194
TcCLB.503467.20	81	1198	121	776
TcCLB.503467.30	N/A	153	N/A	153
TcCLB.503467.9	N/A	N/A	344	N/A
TcCLB.503477.10	167	499	167	29
TcCLB.503477.20	199	32	199	485
TcCLB.503477.30	520	91	520	116
TcCLB.503479.10	N/A	367	N/A	367
TcCLB.503479.20	148	N/A	148	N/A
TcCLB.503479.30	73	360	73	370
TcCLB.503479.40	262	69	262	68
TcCLB.503479.49	27	183	27	280
TcCLB.503479.60	80	2519	80	2519
TcCLB.503479.70	96	315	96	N/A
TcCLB.503485.20	N/A	307	N/A	N/A
TcCLB.503487.10	N/A	429	N/A	431
TcCLB.503487.20	68	152	68	152
TcCLB.503487.30	131	N/A	131	243
TcCLB.503487.40	61	119	61	119
TcCLB.503487.50	16	73	16	73
TcCLB.503487.60	28	478	28	452
TcCLB.503487.70	N/A	175	N/A	167
TcCLB.503489.20	N/A	37	N/A	10
TcCLB.503489.24	106	576	106	47
TcCLB.503489.30	44	N/A	44	N/A
TcCLB.503493.10	N/A	402	N/A	402
TcCLB.503493.20	94	244	94	160
TcCLB.503493.30	7	377	7	383
TcCLB.503493.40	159	N/A	N/A	N/A
TcCLB.503501.14	34	349	34	367
TcCLB.503501.30	256	1111	256	N/A
TcCLB.503501.50	89	1028	89	N/A
TcCLB.503501.60	36	N/A	36	N/A
TcCLB.503501.7	35	N/A	35	N/A
TcCLB.503501.70	N/A	418	N/A	N/A
TcCLB.503503.30	34	N/A	34	402
TcCLB.503503.40	39	364	35	N/A
TcCLB.503509.10	161	443	128	441
TcCLB.503511.10	236	403	147	403
TcCLB.503513.10	75	N/A	75	N/A
TcCLB.503513.20	N/A	353	N/A	222
TcCLB.503513.40	N/A	242	N/A	412
TcCLB.503515.14	123	388	128	391
TcCLB.503515.20	27	251	133	251
TcCLB.503515.7	80	N/A	72	N/A
TcCLB.503525.10	132	27	132	27
TcCLB.503525.20	65	120	65	N/A
TcCLB.503525.30	98	39	98	202
TcCLB.503525.4	126	168	126	1536
TcCLB.503525.40	72	220	79	200
TcCLB.503525.50	N/A	113	N/A	N/A
TcCLB.503527.10	23	271	23	305
TcCLB.503527.20	79	679	92	679
TcCLB.503527.29	66	427	66	383
TcCLB.503527.4	N/A	225	N/A	225
TcCLB.503527.40	N/A	276	N/A	240
TcCLB.503527.50	26	80	26	80
TcCLB.503527.60	34	171	34	N/A
TcCLB.503529.10	193	N/A	193	N/A
TcCLB.503529.20	85	163	85	166
TcCLB.503529.30	125	535	125	598
TcCLB.503531.10	N/A	N/A	399	N/A
TcCLB.503531.20	28	742	28	N/A
TcCLB.503531.30	181	244	181	185
TcCLB.503531.40	219	163	219	149
TcCLB.503531.49	10	N/A	10	N/A
TcCLB.503535.9	129	N/A	129	N/A
TcCLB.503547.20	N/A	553	N/A	N/A
TcCLB.503551.20	N/A	243	381	N/A
TcCLB.503557.10	N/A	331	N/A	331
TcCLB.503557.14	70	432	70	432
TcCLB.503557.20	N/A	30	N/A	16
TcCLB.503557.30	91	482	91	457
TcCLB.503557.40	N/A	116	N/A	116
TcCLB.503561.10	20	365	20	1013
TcCLB.503561.20	N/A	82	N/A	60
TcCLB.503571.10	314	1616	314	1616
TcCLB.503571.19	295	N/A	295	N/A
TcCLB.503575.27	100	282	100	282
TcCLB.503575.34	19	114	19	114
TcCLB.503575.40	10	47	10	47
TcCLB.503575.50	164	519	161	N/A
TcCLB.503575.54	237	110	237	136
TcCLB.503575.60	15	481	15	285
TcCLB.503577.20	271	276	271	376
TcCLB.503577.9	120	N/A	120	N/A
TcCLB.503579.10	N/A	368	N/A	1088
TcCLB.503579.100	N/A	66	N/A	52
TcCLB.503579.110	65	82	65	N/A
TcCLB.503579.119	32	87	32	331
TcCLB.503579.130	99	10	99	10
TcCLB.503579.140	33	125	33	117
TcCLB.503579.150	N/A	197	N/A	369
TcCLB.503579.20	37	222	37	203
TcCLB.503579.30	26	69	34	N/A
TcCLB.503579.40	N/A	93	N/A	93
TcCLB.503579.50	15	29	15	29
TcCLB.503579.60	57	434	57	434
TcCLB.503579.70	108	199	108	307
TcCLB.503579.80	35	271	216	271
TcCLB.503579.90	28	32	28	258
TcCLB.503589.10	50	307	50	277
TcCLB.503589.19	N/A	136	N/A	74
TcCLB.503595.10	297	444	297	444
TcCLB.503595.19	127	N/A	42	N/A
TcCLB.503599.10	174	N/A	174	635
TcCLB.503599.20	234	250	237	159
TcCLB.503599.30	181	256	181	766
TcCLB.503599.40	128	82	128	N/A
TcCLB.503599.50	73	N/A	73	628
TcCLB.503599.60	155	N/A	155	N/A
TcCLB.503599.70	47	725	N/A	725
TcCLB.503601.10	95	1053	95	1608
TcCLB.503601.20	867	565	319	N/A
TcCLB.503611.10	N/A	468	N/A	489
TcCLB.503611.20	12	52	12	52
TcCLB.503611.30	N/A	392	N/A	N/A
TcCLB.503611.40	8	122	N/A	122
TcCLB.503611.50	58	N/A	58	N/A
TcCLB.503613.10	111	N/A	407	N/A
TcCLB.503613.20	60	431	60	478
TcCLB.503613.30	83	164	83	27
TcCLB.503613.40	459	154	459	154
TcCLB.503613.50	172	104	172	104
TcCLB.503613.60	10	101	10	626
TcCLB.503613.70	26	N/A	26	N/A
TcCLB.503613.79	N/A	198	N/A	161
TcCLB.503615.10	21	1965	21	642
TcCLB.503619.10	13	70	13	N/A
TcCLB.503619.20	270	116	270	116
TcCLB.503619.25	133	105	133	105
TcCLB.503619.29	32	307	32	86
TcCLB.503619.39	N/A	49	N/A	44
TcCLB.503623.10	N/A	702	N/A	N/A
TcCLB.503627.20	417	513	417	521
TcCLB.503627.9	36	N/A	N/A	N/A
TcCLB.503637.10	155	166	152	155
TcCLB.503637.20	22	832	22	659
TcCLB.503637.30	163	108	163	118
TcCLB.503639.10	N/A	1216	N/A	1228
TcCLB.503639.20	211	194	211	208
TcCLB.503639.30	52	53	52	53
TcCLB.503641.10	48	150	48	492
TcCLB.503641.19	213	N/A	213	N/A
TcCLB.503643.10	77	36	77	42
TcCLB.503643.20	107	328	107	358
TcCLB.503643.3	40	N/A	40	N/A
TcCLB.503643.30	36	283	36	256
TcCLB.503643.39	N/A	38	N/A	94
TcCLB.503643.6	68	17	68	29
TcCLB.503649.10	23	358	39	358
TcCLB.503649.20	N/A	211	N/A	N/A
TcCLB.503651.10	7	53	7	53
TcCLB.503651.20	24	31	24	47
TcCLB.503651.30	169	N/A	169	63
TcCLB.503651.4	73	N/A	73	N/A
TcCLB.503651.40	37	150	37	N/A
TcCLB.503651.49	N/A	61	N/A	67
TcCLB.503653.104	N/A	101	N/A	99
TcCLB.503653.20	146	N/A	146	423
TcCLB.503653.30	35	143	35	88
TcCLB.503653.50	87	572	87	572
TcCLB.503653.60	N/A	1118	N/A	1118
TcCLB.503653.70	91	33	91	33
TcCLB.503653.9	43	N/A	40	N/A
TcCLB.503653.90	112	67	112	49
TcCLB.503659.10	N/A	N/A	35	N/A
TcCLB.503659.20	571	N/A	581	N/A
TcCLB.503659.30	N/A	666	N/A	1226
TcCLB.503665.10	N/A	52	N/A	N/A
TcCLB.503665.21	154	187	154	N/A
TcCLB.503665.30	23	355	371	N/A
TcCLB.503665.40	49	N/A	49	1081
TcCLB.503667.10	N/A	N/A	N/A	323
TcCLB.503667.20	175	621	171	N/A
TcCLB.503667.31	186	777	167	N/A
TcCLB.503667.39	214	N/A	214	N/A
TcCLB.503669.10	20	456	20	97
TcCLB.503669.20	37	123	37	160
TcCLB.503669.30	32	199	32	199
TcCLB.503669.39	11	N/A	11	N/A
TcCLB.503671.10	N/A	252	N/A	275
TcCLB.503671.20	53	64	53	64
TcCLB.503671.30	146	234	146	304
TcCLB.503671.39	80	N/A	80	N/A
TcCLB.503675.10	144	98	144	98
TcCLB.503675.20	62	925	62	1127
TcCLB.503675.40	646	N/A	646	N/A
TcCLB.503677.10	38	133	38	71
TcCLB.503677.20	6	N/A	6	326
TcCLB.503677.29	17	137	17	N/A
TcCLB.503677.4	31	N/A	31	N/A
TcCLB.503683.11	181	N/A	181	N/A
TcCLB.503683.20	92	263	92	285
TcCLB.503683.30	N/A	2235	N/A	2235
TcCLB.503685.10	82	303	82	331
TcCLB.503685.20	209	182	209	130
TcCLB.503685.30	N/A	964	N/A	1162
TcCLB.503685.5	659	N/A	659	N/A
TcCLB.503689.10	131	994	131	1015
TcCLB.503689.20	54	70	54	114
TcCLB.503689.30	24	47	50	394
TcCLB.503689.34	25	42	25	42
TcCLB.503689.4	133	32	124	32
TcCLB.503689.40	N/A	155	N/A	141
TcCLB.503697.100	89	233	89	178
TcCLB.503697.110	36	97	36	97
TcCLB.503697.120	61	19	61	555
TcCLB.503697.130	117	368	117	338
TcCLB.503697.140	N/A	1028	N/A	957
TcCLB.503697.20	131	284	131	508
TcCLB.503697.30	15	180	15	N/A
TcCLB.503697.40	48	1818	48	2224
TcCLB.503697.50	13	191	13	185
TcCLB.503697.60	158	78	158	54
TcCLB.503697.70	60	1045	51	1045
TcCLB.503697.9	118	N/A	118	N/A
TcCLB.503697.90	64	205	64	182
TcCLB.503713.10	103	138	103	134
TcCLB.503713.20	16	78	16	97
TcCLB.503713.30	57	669	57	753
TcCLB.503713.50	N/A	N/A	19	N/A
TcCLB.503715.10	53	27	53	37
TcCLB.503715.20	N/A	2256	N/A	1323
TcCLB.503715.30	255	1780	923	1780
TcCLB.503715.40	137	70	294	610
TcCLB.503717.10	88	1031	88	N/A
TcCLB.503717.120	88	1084	88	1116
TcCLB.503717.130	N/A	797	N/A	N/A
TcCLB.503717.15	146	110	146	N/A
TcCLB.503717.20	35	N/A	23	370
TcCLB.503717.31	34	245	34	N/A
TcCLB.503717.40	284	331	80	331
TcCLB.503717.5	580	N/A	19	N/A
TcCLB.503717.50	34	353	34	N/A
TcCLB.503717.60	N/A	381	N/A	N/A
TcCLB.503717.80	21	359	21	N/A
TcCLB.503717.90	259	1371	259	2512
TcCLB.503745.10	N/A	131	N/A	131
TcCLB.503745.20	64	145	64	129
TcCLB.503745.25	801	422	801	422
TcCLB.503745.30	22	349	22	366
TcCLB.503747.10	N/A	1134	N/A	434
TcCLB.503747.20	11	93	11	37
TcCLB.503747.30	244	432	244	432
TcCLB.503747.40	207	707	N/A	N/A
TcCLB.503749.10	11	338	11	78
TcCLB.503749.20	386	N/A	108	N/A
TcCLB.503749.30	N/A	740	N/A	701
TcCLB.503749.5	249	N/A	249	N/A
TcCLB.503751.20	N/A	220	N/A	454
TcCLB.503751.30	411	N/A	411	N/A
TcCLB.503753.10	12	185	12	185
TcCLB.503753.20	16	534	16	528
TcCLB.503753.29	197	N/A	197	N/A
TcCLB.503755.10	159	71	159	71
TcCLB.503755.20	51	343	51	N/A
TcCLB.503755.30	36	782	36	696
TcCLB.503755.50	N/A	266	116	303
TcCLB.503755.54	96	189	96	140
TcCLB.503755.60	111	N/A	N/A	N/A
TcCLB.503757.10	N/A	169	N/A	175
TcCLB.503757.20	174	251	174	251
TcCLB.503757.30	115	1041	115	1763
TcCLB.503757.40	398	48	398	N/A
TcCLB.503757.49	10	N/A	10	N/A
TcCLB.503759.10	85	978	595	N/A
TcCLB.503759.30.1	217	N/A	217	272
TcCLB.503761.30	37	N/A	37	N/A
TcCLB.503761.40	35	364	35	N/A
TcCLB.503761.50	N/A	362	N/A	356
TcCLB.503767.10	105	589	105	1997
TcCLB.503767.20	267	N/A	267	N/A
TcCLB.503767.5	N/A	1159	N/A	1174
TcCLB.503777.10	104	458	98	211
TcCLB.503777.19	N/A	388	N/A	99
TcCLB.503777.4	117	N/A	117	N/A
TcCLB.503779.10	N/A	241	N/A	241
TcCLB.503779.100	N/A	128	16	130
TcCLB.503779.20	117	57	117	N/A
TcCLB.503779.30	N/A	862	45	862
TcCLB.503779.40	24	15	46	15
TcCLB.503779.50	30	42	30	24
TcCLB.503779.60	7	132	7	N/A
TcCLB.503779.70	45	25	45	41
TcCLB.503779.80	N/A	85	17	85
TcCLB.503783.17	N/A	354	N/A	N/A
TcCLB.503783.34	38	363	22	383
TcCLB.503783.50	898	2056	898	N/A
TcCLB.503783.70	34	354	34	394
TcCLB.503783.80	35	391	35	N/A
TcCLB.503789.20	26	440	26	440
TcCLB.503789.30	36	48	36	48
TcCLB.503789.34	98	276	98	240
TcCLB.503789.40	127	23	127	364
TcCLB.503789.60	85	643	85	663
TcCLB.503789.70	N/A	114	N/A	114
TcCLB.503793.10	N/A	149	N/A	821
TcCLB.503793.20	131	N/A	131	N/A
TcCLB.503795.10	N/A	239	N/A	1099
TcCLB.503799.10	N/A	632	N/A	632
TcCLB.503799.4	239	N/A	239	N/A
TcCLB.503801.20	37	160	32	160
TcCLB.503801.30	82	666	82	666
TcCLB.503801.50	39	171	39	13
TcCLB.503801.60	N/A	37	229	37
TcCLB.503801.70	76	491	224	534
TcCLB.503801.79	53	276	53	9
TcCLB.503801.9	37	N/A	37	N/A
TcCLB.503803.10	112	488	112	484
TcCLB.503803.20	N/A	170	N/A	1900
TcCLB.503803.4	321	N/A	321	N/A
TcCLB.503805.10	67	171	67	198
TcCLB.503805.20	38	103	38	103
TcCLB.503805.3	218	N/A	218	N/A
TcCLB.503805.30	213	146	213	N/A
TcCLB.503805.40	20	696	20	364
TcCLB.503805.6	66	502	66	508
TcCLB.503805.9	47	37	47	38
TcCLB.503811.10	N/A	479	N/A	505
TcCLB.503811.20	95	1384	95	447
TcCLB.503811.40	442	125	490	125
TcCLB.503811.45	87	429	109	64
TcCLB.503811.50	278	150	N/A	125
TcCLB.503811.60	41	788	41	817
TcCLB.503811.70	134	196	134	196
TcCLB.503811.80	N/A	397	N/A	397
TcCLB.503813.10	154	710	154	710
TcCLB.503813.20	96	315	96	333
TcCLB.503813.30	N/A	778	N/A	663
TcCLB.503819.10	94	86	100	86
TcCLB.503819.20	172	138	172	N/A
TcCLB.503819.30	70	662	70	690
TcCLB.503821.10	252	140	252	163
TcCLB.503821.19	375	N/A	375	N/A
TcCLB.503821.5	N/A	892	N/A	892
TcCLB.503829.10	114	710	114	351
TcCLB.503829.30	203	56	203	28
TcCLB.503829.40	120	357	120	323
TcCLB.503829.50	47	725	47	695
TcCLB.503829.70	106	112	106	N/A
TcCLB.503829.80	68	529	68	453
TcCLB.503829.89	N/A	66	N/A	66
TcCLB.503831.20	132	1001	132	963
TcCLB.503831.40	N/A	472	N/A	472
TcCLB.503833.10	N/A	284	N/A	252
TcCLB.503833.20	24	151	24	121
TcCLB.503833.30	37	216	37	216
TcCLB.503833.40	28	51	28	51
TcCLB.503833.50	18	215	18	266
TcCLB.503833.60	49	170	49	170
TcCLB.503833.69	71	N/A	71	N/A
TcCLB.503835.10	644	123	137	84
TcCLB.503835.20	91	255	91	N/A
TcCLB.503835.30	64	N/A	64	172
TcCLB.503835.5	N/A	905	N/A	797
TcCLB.503841.10	N/A	347	N/A	377
TcCLB.503841.20	527	705	518	713
TcCLB.503841.30	23	176	23	161
TcCLB.503841.40	279	40	279	50
TcCLB.503841.50	73	155	73	138
TcCLB.503841.60	N/A	251	6	251
TcCLB.503841.70	149	172	149	N/A
TcCLB.503841.80	21	124	21	164
TcCLB.503853.10	68	371	68	371
TcCLB.503855.10	N/A	432	N/A	442
TcCLB.503855.20	134	314	134	314
TcCLB.503855.30	147	134	147	136
TcCLB.503855.40	178	288	178	1525
TcCLB.503855.50	55	247	55	396
TcCLB.503855.60	78	2308	78	2308
TcCLB.503855.80	562	48	562	1051
TcCLB.503859.25	69	954	73	954
TcCLB.503859.40	35	363	35	N/A
TcCLB.503859.45	34	74	34	N/A
TcCLB.503859.50	N/A	222	N/A	N/A
TcCLB.503863.9	41	N/A	41	N/A
TcCLB.503865.20	80	27	80	22
TcCLB.503865.30	85	97	85	61
TcCLB.503865.40	10	171	10	142
TcCLB.503865.50	N/A	157	N/A	157
TcCLB.503865.60	48	49	48	341
TcCLB.503865.70	18	53	18	172
TcCLB.503867.10	28	26	28	24
TcCLB.503867.20	270	N/A	92	N/A
TcCLB.503873.10	225	378	217	378
TcCLB.503875.10	N/A	2495	N/A	2485
TcCLB.503875.30	35	351	23	N/A
TcCLB.503875.40	N/A	35	N/A	N/A
TcCLB.503881.10	399	1228	399	2197
TcCLB.503881.20	99	328	99	410
TcCLB.503881.30	37	1059	696	1045
TcCLB.503881.39	8	881	8	887
TcCLB.503881.4	46	N/A	46	N/A
TcCLB.503881.50	N/A	610	N/A	292
TcCLB.503883.10	215	N/A	215	N/A
TcCLB.503885.10	N/A	134	N/A	118
TcCLB.503885.100	61	N/A	N/A	N/A
TcCLB.503885.20	189	99	189	179
TcCLB.503885.30	N/A	40	6	40
TcCLB.503885.40	6	82	6	62
TcCLB.503885.50	33	126	33	126
TcCLB.503885.60	147	101	147	125
TcCLB.503885.70	62	166	62	132
TcCLB.503885.80	32	N/A	32	239
TcCLB.503885.90	131	45	131	45
TcCLB.503887.10	N/A	28	N/A	28
TcCLB.503887.20	94	104	94	N/A
TcCLB.503887.30	N/A	129	103	343
TcCLB.503887.40	139	664	139	664
TcCLB.503887.50	57	1090	57	1090
TcCLB.503887.60	213	658	213	719
TcCLB.503887.70	166	388	166	N/A
TcCLB.503887.79	37	N/A	37	N/A
TcCLB.503893.10	N/A	550	N/A	578
TcCLB.503893.100	219	36	219	19
TcCLB.503893.120	100	744	50	750
TcCLB.503893.130	100	162	100	162
TcCLB.503893.140	230	430	230	N/A
TcCLB.503893.150	32	1348	32	1348
TcCLB.503893.160	54	301	54	310
TcCLB.503893.170	88	367	88	250
TcCLB.503893.181	11	N/A	11	N/A
TcCLB.503893.30	77	464	21	443
TcCLB.503893.40	304	147	304	1901
TcCLB.503893.50	118	92	118	45
TcCLB.503893.60	95	425	95	436
TcCLB.503893.70	267	102	267	104
TcCLB.503893.80	90	580	90	607
TcCLB.503893.90	51	70	51	55
TcCLB.503895.10	N/A	518	N/A	534
TcCLB.503895.19	71	N/A	71	N/A
TcCLB.503897.10	N/A	405	N/A	16
TcCLB.503897.100	198	264	198	264
TcCLB.503897.110	51	84	51	46
TcCLB.503897.120	213	795	255	795
TcCLB.503897.130	52	118	52	75
TcCLB.503897.140	127	320	127	359
TcCLB.503897.150	86	72	40	N/A
TcCLB.503897.170	15	117	15	138
TcCLB.503897.20	260	692	250	662
TcCLB.503897.30	151	440	149	418
TcCLB.503897.40	145	701	145	695
TcCLB.503897.50	44	284	44	203
TcCLB.503897.60	208	827	208	1085
TcCLB.503897.70	271	1966	271	1914
TcCLB.503897.80	59	108	59	844
TcCLB.503897.90	786	349	583	23
TcCLB.503899.10	N/A	209	N/A	209
TcCLB.503899.100	826	N/A	826	N/A
TcCLB.503899.110	52	385	52	385
TcCLB.503899.119	N/A	536	N/A	168
TcCLB.503899.130	199	797	199	832
TcCLB.503899.139	220	N/A	220	N/A
TcCLB.503899.20	N/A	127	N/A	127
TcCLB.503899.30	7	74	7	103
TcCLB.503899.40	167	101	167	502
TcCLB.503899.50	74	251	210	262
TcCLB.503899.60	44	212	44	212
TcCLB.503899.70	13	492	13	463
TcCLB.503899.80	84	287	136	287
TcCLB.503899.90	423	34	332	815
TcCLB.503901.18	158	N/A	172	N/A
TcCLB.503901.9	N/A	232	N/A	N/A
TcCLB.503903.10	99	503	99	497
TcCLB.503903.20	N/A	N/A	N/A	91
TcCLB.503903.30	941	N/A	941	328
TcCLB.503903.50	269	616	269	582
TcCLB.503903.60	37	332	37	332
TcCLB.503903.70	19	84	48	107
TcCLB.503903.79	20	457	20	457
TcCLB.503905.10	N/A	149	N/A	1029
TcCLB.503905.30	30	183	30	243
TcCLB.503905.40	32	45	32	469
TcCLB.503905.50	151	1668	204	1210
TcCLB.503907.10	208	1374	208	511
TcCLB.503909.100	61	313	61	324
TcCLB.503909.110	56	N/A	56	451
TcCLB.503909.120	N/A	264	N/A	297
TcCLB.503909.19	210	N/A	210	N/A
TcCLB.503909.40	44	2239	44	N/A
TcCLB.503909.44	41	482	41	389
TcCLB.503909.50	43	147	43	147
TcCLB.503909.60	32	145	35	133
TcCLB.503909.68	N/A	86	N/A	108
TcCLB.503909.76	73	139	73	167
TcCLB.503909.84	88	320	88	285
TcCLB.503909.90	114	497	114	499
TcCLB.503927.9	216	N/A	216	N/A
TcCLB.503937.40	108	707	108	N/A
TcCLB.503949.40	N/A	2536	21	N/A
TcCLB.503951.10	N/A	22	N/A	N/A
TcCLB.503953.10	29	688	24	655
TcCLB.503953.14	132	45	132	45
TcCLB.503953.20	57	305	57	305
TcCLB.503953.30	349	71	349	403
TcCLB.503953.40	209	66	209	57
TcCLB.503953.50	6	92	6	110
TcCLB.503953.59	268	N/A	268	N/A
TcCLB.503955.10	N/A	891	N/A	349
TcCLB.503955.100	492	923	137	1041
TcCLB.503955.110	N/A	710	N/A	495
TcCLB.503955.20	395	116	395	106
TcCLB.503955.30	97	32	97	32
TcCLB.503955.40	95	1168	95	661
TcCLB.503955.50	581	2300	581	140
TcCLB.503955.55	198	2278	198	349
TcCLB.503955.60	107	77	37	77
TcCLB.503955.70	50	430	57	430
TcCLB.503955.80	N/A	80	N/A	88
TcCLB.503955.89	36	156	36	518
TcCLB.503957.10	N/A	368	N/A	595
TcCLB.503957.120	83	773	83	N/A
TcCLB.503957.20	44	105	44	105
TcCLB.503957.25	97	794	94	1453
TcCLB.503957.30	N/A	292	N/A	292
TcCLB.503957.60	910	1298	100	668
TcCLB.503957.90	900	2217	900	832
TcCLB.503959.10	N/A	86	N/A	89
TcCLB.503959.20	40	62	40	62
TcCLB.503959.30	17	444	17	353
TcCLB.503959.40	163	66	293	N/A
TcCLB.503959.50	N/A	102	N/A	80
TcCLB.503959.60	50	679	50	701
TcCLB.503959.78	45	N/A	45	N/A
TcCLB.503967.10	151	286	151	269
TcCLB.503967.19	217	N/A	217	N/A
TcCLB.503967.4	N/A	921	N/A	85
TcCLB.503969.10	132	N/A	132	93
TcCLB.503969.20	99	N/A	99	N/A
TcCLB.503971.10	131	638	131	632
TcCLB.503971.20	99	37	99	37
TcCLB.503971.30	108	233	131	89
TcCLB.503971.40	33	202	33	204
TcCLB.503971.5	N/A	212	N/A	206
TcCLB.503971.50	132	1089	132	1089
TcCLB.503971.59	68	N/A	68	N/A
TcCLB.503975.100	239	518	239	685
TcCLB.503975.20	9	987	9	289
TcCLB.503975.40	49	2111	49	1806
TcCLB.503975.50	27	1617	27	1617
TcCLB.503975.60	104	841	108	860
TcCLB.503975.70	N/A	2909	N/A	2909
TcCLB.503977.15	366	N/A	106	N/A
TcCLB.503977.30	35	368	35	368
TcCLB.503977.40	723	N/A	34	N/A
TcCLB.503977.50	54	N/A	54	1935
TcCLB.503977.70	35	367	35	1183
TcCLB.503977.79	N/A	114	N/A	127
TcCLB.503981.20	242	161	242	161
TcCLB.503981.30	30	546	28	143
TcCLB.503981.40	106	188	106	211
TcCLB.503981.50	10	212	10	244
TcCLB.503981.60	105	53	105	65
TcCLB.503981.70	92	83	92	83
TcCLB.503981.80	79	41	79	401
TcCLB.503981.9	N/A	628	N/A	167
TcCLB.503981.90	71	N/A	71	N/A
TcCLB.503985.10	203	710	996	666
TcCLB.503985.20	N/A	719	N/A	N/A
TcCLB.503989.10	N/A	80	N/A	83
TcCLB.503989.20	29	134	120	134
TcCLB.503989.30	216	296	216	332
TcCLB.503989.50	214	N/A	214	836
TcCLB.503989.60	N/A	N/A	546	N/A
TcCLB.503991.10	150	185	150	161
TcCLB.503991.20	102	529	102	N/A
TcCLB.503991.30	22	430	22	430
TcCLB.503991.39	123	N/A	123	N/A
TcCLB.504005.10	N/A	160	N/A	160
TcCLB.504005.20	21	169	21	169
TcCLB.504005.29	216	135	216	157
TcCLB.504005.3	305	N/A	N/A	N/A
TcCLB.504005.40	16	96	16	85
TcCLB.504005.50	N/A	103	N/A	N/A
TcCLB.504005.54	15	559	15	559
TcCLB.504005.6	31	139	31	100
TcCLB.504005.60	N/A	65	N/A	30
TcCLB.504009.10	71	56	71	33
TcCLB.504009.20	36	545	36	58
TcCLB.504009.30	42	49	42	12
TcCLB.504009.4	112	N/A	112	N/A
TcCLB.504009.40	15	262	18	262
TcCLB.504009.60	24	145	24	158
TcCLB.504009.70	101	341	101	330
TcCLB.504011.30	N/A	N/A	85	N/A
TcCLB.504011.40	23	N/A	23	N/A
TcCLB.504011.60	134	N/A	184	N/A
TcCLB.504011.70	145	54	145	100
TcCLB.504011.80	N/A	945	51	973
TcCLB.504017.10	N/A	227	N/A	236
TcCLB.504017.20	186	159	186	159
TcCLB.504017.30	24	91	24	91
TcCLB.504017.40	21	611	21	548
TcCLB.504017.50	46	70	46	99
TcCLB.504017.54	164	47	164	N/A
TcCLB.504017.60	33	103	33	149
TcCLB.504017.70	62	125	62	125
TcCLB.504017.79	251	N/A	251	N/A
TcCLB.504019.3	187	N/A	187	N/A
TcCLB.504019.6	N/A	80	N/A	N/A
TcCLB.504025.10	N/A	55	N/A	66
TcCLB.504025.19	28	N/A	28	N/A
TcCLB.504029.101	N/A	220	N/A	200
TcCLB.504029.21	16	N/A	16	N/A
TcCLB.504029.40	209	1446	209	1388
TcCLB.504029.50	39	N/A	39	27
TcCLB.504029.60	80	109	80	109
TcCLB.504029.70	140	368	140	370
TcCLB.504029.80	N/A	595	N/A	595
TcCLB.504029.90	157	N/A	83	N/A
TcCLB.504033.100	48	65	48	80
TcCLB.504033.110	102	281	102	281
TcCLB.504033.120	95	105	95	71
TcCLB.504033.130	34	586	34	586
TcCLB.504033.140	56	123	56	115
TcCLB.504033.160	28	52	28	66
TcCLB.504033.170	328	311	328	824
TcCLB.504033.180	237	192	237	135
TcCLB.504033.190	50	340	50	340
TcCLB.504033.200	37	215	37	225
TcCLB.504033.21	21	462	21	462
TcCLB.504033.210	32	43	32	53
TcCLB.504033.220	51	34	56	44
TcCLB.504033.40	18	328	18	330
TcCLB.504033.53	N/A	2883	N/A	2892
TcCLB.504033.66	N/A	1327	N/A	N/A
TcCLB.504033.80	27	174	27	80
TcCLB.504033.90	135	403	135	172
TcCLB.504035.100	27	100	27	77
TcCLB.504035.110	43	243	43	243
TcCLB.504035.120	N/A	206	90	206
TcCLB.504035.130	63	210	63	177
TcCLB.504035.140	32	225	32	225
TcCLB.504035.149	208	N/A	208	N/A
TcCLB.504035.21	481	N/A	481	N/A
TcCLB.504035.41	41	830	41	838
TcCLB.504035.60	36	60	36	103
TcCLB.504035.70	16	149	16	182
TcCLB.504035.80	N/A	39	N/A	46
TcCLB.504035.84	6	119	6	157
TcCLB.504035.90	13	165	13	165
TcCLB.504039.110	N/A	930	N/A	N/A
TcCLB.504039.120	34	355	34	N/A
TcCLB.504039.130	35	360	23	N/A
TcCLB.504039.140	N/A	2561	N/A	N/A
TcCLB.504039.160	18	701	18	N/A
TcCLB.504039.170	34	2101	N/A	2221
TcCLB.504039.175	N/A	166	N/A	1299
TcCLB.504039.180	35	413	39	N/A
TcCLB.504039.200	39	N/A	23	322
TcCLB.504039.210	N/A	2881	46	2881
TcCLB.504039.230	39	857	39	N/A
TcCLB.504039.240	34	323	34	323
TcCLB.504039.25	N/A	N/A	864	N/A
TcCLB.504039.250	N/A	617	N/A	N/A
TcCLB.504039.50	399	N/A	399	625
TcCLB.504039.57	18	809	18	2612
TcCLB.504039.80	93	N/A	93	N/A
TcCLB.504039.90	34	353	34	N/A
TcCLB.504039.99	34	387	34	N/A
TcCLB.504041.10	31	306	31	315
TcCLB.504041.29	23	N/A	23	N/A
TcCLB.504041.4	38	N/A	38	N/A
TcCLB.504047.10	61	157	61	91
TcCLB.504047.20	58	174	58	179
TcCLB.504047.30	295	439	295	416
TcCLB.504047.34	N/A	565	N/A	565
TcCLB.504047.40	314	333	306	337
TcCLB.504047.5	122	N/A	122	N/A
TcCLB.504047.50	234	870	861	854
TcCLB.504047.60	8	617	8	573
TcCLB.504047.70	N/A	27	N/A	236
TcCLB.504049.20	37	234	37	246
TcCLB.504049.30	97	503	513	514
TcCLB.504049.40	N/A	243	N/A	636
TcCLB.504051.20	73	N/A	73	620
TcCLB.504051.30	N/A	181	N/A	849
TcCLB.504051.40	34	357	28	278
TcCLB.504051.49	26	89	26	84
TcCLB.504051.9	143	N/A	143	N/A
TcCLB.504055.10	N/A	N/A	N/A	185
TcCLB.504055.100	445	1057	445	1068
TcCLB.504055.130	111	N/A	111	N/A
TcCLB.504055.20	N/A	N/A	N/A	28
TcCLB.504055.30	22	67	22	67
TcCLB.504055.40	78	550	78	509
TcCLB.504055.50	66	674	66	677
TcCLB.504055.60	70	157	70	139
TcCLB.504055.81	219	393	219	393
TcCLB.504057.104	51	131	51	1167
TcCLB.504057.11	857	209	857	198
TcCLB.504057.110	N/A	96	N/A	96
TcCLB.504057.120	35	461	35	609
TcCLB.504057.130	676	665	320	N/A
TcCLB.504057.140	451	35	451	35
TcCLB.504057.145	81	113	81	131
TcCLB.504057.150	N/A	281	7	281
TcCLB.504057.160	109	198	115	N/A
TcCLB.504057.170	N/A	455	66	N/A
TcCLB.504057.178	N/A	N/A	N/A	252
TcCLB.504057.21	54	138	54	158
TcCLB.504057.30	20	184	20	N/A
TcCLB.504057.40	415	73	454	990
TcCLB.504057.45	34	585	34	491
TcCLB.504057.50	29	384	29	N/A
TcCLB.504057.60	N/A	187	N/A	137
TcCLB.504057.65	129	63	129	26
TcCLB.504057.70	42	243	42	206
TcCLB.504057.80	811	42	245	27
TcCLB.504057.90	98	794	98	766
TcCLB.504057.97	140	8	140	224
TcCLB.504073.10	231	30	231	26
TcCLB.504073.20	98	231	98	N/A
TcCLB.504073.30	N/A	670	N/A	716
TcCLB.504075.10	N/A	61	7	61
TcCLB.504075.3	13	N/A	13	N/A
TcCLB.504075.6	12	41	12	44
TcCLB.504077.30	19	315	38	323
TcCLB.504077.40	26	163	305	199
TcCLB.504077.50	16	464	11	275
TcCLB.504077.60	N/A	N/A	64	N/A
TcCLB.504083.20	449	N/A	449	N/A
TcCLB.504087.10	375	974	375	1024
TcCLB.504087.20	N/A	1805	N/A	1805
TcCLB.504089.14	16	N/A	16	N/A
TcCLB.504089.30	125	16	125	19
TcCLB.504089.40	138	N/A	138	N/A
TcCLB.504089.50	70	447	70	447
TcCLB.504089.54	11	111	11	128
TcCLB.504089.60	77	147	77	147
TcCLB.504089.70	45	157	37	157
TcCLB.504089.79	N/A	2820	N/A	1878
TcCLB.504097.10	25	122	25	113
TcCLB.504097.20	214	81	214	54
TcCLB.504097.30	25	514	25	N/A
TcCLB.504097.4	140	N/A	140	N/A
TcCLB.504097.40	N/A	10	N/A	59
TcCLB.504099.10	37	N/A	37	265
TcCLB.504099.15	N/A	N/A	N/A	433
TcCLB.504099.26	N/A	N/A	548	N/A
TcCLB.504099.30	150	N/A	183	159
TcCLB.504099.40	N/A	563	249	589
TcCLB.504099.50	86	1968	104	127
TcCLB.504099.70	N/A	N/A	452	285
TcCLB.504099.80	N/A	1133	N/A	2081
TcCLB.504101.10	N/A	60	N/A	56
TcCLB.504101.40	N/A	N/A	N/A	37
TcCLB.504101.50	599	N/A	599	533
TcCLB.504103.10	33	N/A	33	N/A
TcCLB.504103.100	N/A	141	N/A	141
TcCLB.504103.109	N/A	323	N/A	323
TcCLB.504103.20	186	362	183	384
TcCLB.504103.3	47	N/A	47	N/A
TcCLB.504103.30	93	132	93	971
TcCLB.504103.40	42	45	42	29
TcCLB.504103.50	59	94	59	N/A
TcCLB.504103.6	56	N/A	56	59
TcCLB.504103.60	48	329	48	326
TcCLB.504103.70	76	31	76	84
TcCLB.504103.80	60	257	60	254
TcCLB.504103.90	342	2452	342	1329
TcCLB.504107.10	356	N/A	N/A	N/A
TcCLB.504111.10	N/A	1604	N/A	1604
TcCLB.504111.20	143	69	143	63
TcCLB.504111.30	62	212	62	212
TcCLB.504111.40	217	53	217	1044
TcCLB.504111.49	46	N/A	46	N/A
TcCLB.504117.20	95	378	95	374
TcCLB.504117.50	N/A	1462	N/A	N/A
TcCLB.504117.9	344	N/A	344	N/A
TcCLB.504119.10	37	557	37	557
TcCLB.504119.20	240	67	240	44
TcCLB.504119.29	28	N/A	28	21
TcCLB.504119.4	157	N/A	157	N/A
TcCLB.504125.10	N/A	68	N/A	6
TcCLB.504125.100	340	1107	334	1328
TcCLB.504125.120	236	119	33	108
TcCLB.504125.20	N/A	169	N/A	83
TcCLB.504125.30	104	352	104	392
TcCLB.504125.40	80	464	76	689
TcCLB.504125.50	72	524	72	524
TcCLB.504125.60	207	1266	207	1283
TcCLB.504125.64	249	632	139	612
TcCLB.504125.70	187	1099	187	1096
TcCLB.504125.80	52	68	108	78
TcCLB.504125.90	94	24	94	868
TcCLB.504127.10	735	549	735	N/A
TcCLB.504127.20	14	N/A	33	N/A
TcCLB.504127.30.1	N/A	N/A	N/A	216
TcCLB.504129.10	N/A	19	N/A	29
TcCLB.504129.20	204	109	204	N/A
TcCLB.504129.30	85	150	85	152
TcCLB.504129.40	N/A	142	N/A	142
TcCLB.504129.50	65	N/A	65	N/A
TcCLB.504133.15	204	N/A	204	N/A
TcCLB.504133.30	224	558	224	558
TcCLB.504133.45	N/A	275	N/A	186
TcCLB.504137.10	N/A	692	N/A	696
TcCLB.504137.100	167	403	167	426
TcCLB.504137.110	67	315	67	327
TcCLB.504137.120	86	856	86	884
TcCLB.504137.130	N/A	105	N/A	122
TcCLB.504137.140	60	111	60	121
TcCLB.504137.150	55	566	55	582
TcCLB.504137.160	102	295	102	141
TcCLB.504137.20	12	52	7	350
TcCLB.504137.30	227	952	N/A	947
TcCLB.504137.40	87	56	87	46
TcCLB.504137.50	144	586	144	388
TcCLB.504137.60	110	233	110	277
TcCLB.504137.70	227	845	227	264
TcCLB.504137.80	55	148	55	736
TcCLB.504137.90	184	117	184	298
TcCLB.504139.10	81	294	81	N/A
TcCLB.504143.10	N/A	457	N/A	1166
TcCLB.504143.20	11	10	11	10
TcCLB.504147.10	64	N/A	64	N/A
TcCLB.504147.110	N/A	829	N/A	N/A
TcCLB.504147.120	103	203	13	180
TcCLB.504147.130	75	202	75	228
TcCLB.504147.140	69	130	69	160
TcCLB.504147.150	64	229	64	236
TcCLB.504147.160	59	586	59	260
TcCLB.504147.170	104	58	104	76
TcCLB.504147.180	189	543	189	451
TcCLB.504147.190	260	41	N/A	42
TcCLB.504147.20	45	88	45	88
TcCLB.504147.200	155	448	155	448
TcCLB.504147.210	71	123	71	522
TcCLB.504147.224	N/A	75	N/A	56
TcCLB.504147.240	411	1151	411	206
TcCLB.504147.250	178	624	177	600
TcCLB.504147.260	6	N/A	6	N/A
TcCLB.504147.280	143	320	16	217
TcCLB.504147.30	140	163	140	166
TcCLB.504147.310	59	175	59	N/A
TcCLB.504147.320	25	191	25	180
TcCLB.504147.330	143	352	143	392
TcCLB.504147.340	243	397	104	411
TcCLB.504147.40	92	88	92	67
TcCLB.504147.50	79	N/A	79	191
TcCLB.504147.60	229	293	229	293
TcCLB.504147.70	90	320	90	335
TcCLB.504147.80	10	78	10	78
TcCLB.504147.90	116	192	116	208
TcCLB.504147.99	49	824	49	1041
TcCLB.504149.100	75	669	113	656
TcCLB.504149.110	N/A	297	138	883
TcCLB.504149.117	867	640	7	640
TcCLB.504149.124	25	214	515	102
TcCLB.504149.130	97	55	97	55
TcCLB.504149.140	N/A	536	N/A	545
TcCLB.504149.150	12	15	481	15
TcCLB.504149.160	109	561	109	561
TcCLB.504149.175	91	588	91	571
TcCLB.504149.190	27	167	27	162
TcCLB.504149.20	933	N/A	933	N/A
TcCLB.504149.201	550	N/A	550	N/A
TcCLB.504149.210	N/A	1792	N/A	1646
TcCLB.504149.220	37	279	37	N/A
TcCLB.504149.30	648	37	57	N/A
TcCLB.504149.40	89	54	89	54
TcCLB.504149.50	N/A	98	N/A	174
TcCLB.504149.55	31	70	31	75
TcCLB.504149.60	82	884	82	914
TcCLB.504149.70	40	174	40	N/A
TcCLB.504149.80	23	122	23	122
TcCLB.504149.90	N/A	89	N/A	89
TcCLB.504151.20	69	184	69	742
TcCLB.504151.30	55	412	55	428
TcCLB.504151.39	57	178	57	178
TcCLB.504151.50	122	77	122	133
TcCLB.504151.60	N/A	200	N/A	N/A
TcCLB.504151.69	19	118	19	126
TcCLB.504151.80	N/A	284	N/A	320
TcCLB.504153.10	N/A	1150	N/A	1237
TcCLB.504153.100	39	145	39	66
TcCLB.504153.110	98	314	98	314
TcCLB.504153.120	312	690	312	690
TcCLB.504153.129	154	279	154	279
TcCLB.504153.140	26	823	26	823
TcCLB.504153.150	226	405	226	490
TcCLB.504153.160	124	185	124	196
TcCLB.504153.170	127	116	127	62
TcCLB.504153.180	N/A	359	N/A	225
TcCLB.504153.190	211	98	211	119
TcCLB.504153.20	273	559	273	11
TcCLB.504153.200	103	261	103	261
TcCLB.504153.210	N/A	66	N/A	33
TcCLB.504153.220	42	55	42	15
TcCLB.504153.230	64	50	64	50
TcCLB.504153.240	46	233	46	452
TcCLB.504153.250	139	223	139	234
TcCLB.504153.260	218	87	218	87
TcCLB.504153.270	57	420	57	420
TcCLB.504153.280	906	812	906	409
TcCLB.504153.290	N/A	837	N/A	837
TcCLB.504153.30	192	51	192	874
TcCLB.504153.300	6	205	6	208
TcCLB.504153.310	125	693	125	693
TcCLB.504153.320	23	378	23	378
TcCLB.504153.330	12	639	12	633
TcCLB.504153.340	68	131	68	183
TcCLB.504153.360	119	366	119	366
TcCLB.504153.370	N/A	232	N/A	255
TcCLB.504153.70	91	74	91	43
TcCLB.504153.90	364	61	364	71
TcCLB.504159.10	133	572	133	431
TcCLB.504159.100	135	29	135	21
TcCLB.504159.109	N/A	138	N/A	149
TcCLB.504159.30	44	95	44	69
TcCLB.504159.40	126	252	126	259
TcCLB.504159.50	9	620	9	453
TcCLB.504159.60	24	179	24	N/A
TcCLB.504159.70	25	394	25	354
TcCLB.504159.80	574	175	164	166
TcCLB.504159.90	75	580	75	231
TcCLB.504163.10	92	138	92	138
TcCLB.504163.100	27	492	27	237
TcCLB.504163.110	8	86	213	492
TcCLB.504163.20	127	66	127	66
TcCLB.504163.30	40	66	40	66
TcCLB.504163.40	59	391	59	391
TcCLB.504163.50	59	24	59	24
TcCLB.504163.60	13	315	13	315
TcCLB.504163.70	N/A	151	N/A	151
TcCLB.504163.80	127	395	127	40
TcCLB.504163.90	96	169	96	169
TcCLB.504165.10	133	N/A	133	N/A
TcCLB.504165.20	70	346	70	336
TcCLB.504167.14	29	51	29	144
TcCLB.504167.20	34	1080	34	1080
TcCLB.504167.30	107	1428	107	69
TcCLB.504167.40	N/A	88	N/A	72
TcCLB.504167.7	61	89	61	89
TcCLB.504171.10	N/A	90	N/A	83
TcCLB.504171.20	N/A	N/A	N/A	118
TcCLB.504171.30	18	758	18	69
TcCLB.504171.40	17	54	17	242
TcCLB.504171.50	42	52	42	N/A
TcCLB.504171.59	21	N/A	21	N/A
TcCLB.504179.100	N/A	203	N/A	222
TcCLB.504179.20	68	482	68	441
TcCLB.504179.30	N/A	60	24	49
TcCLB.504179.40	58	149	58	149
TcCLB.504179.50	45	62	45	69
TcCLB.504179.60	182	491	182	491
TcCLB.504179.69	124	263	124	211
TcCLB.504179.80	31	127	31	127
TcCLB.504179.9	89	N/A	89	N/A
TcCLB.504179.90	262	63	262	63
TcCLB.504181.10	145	102	145	102
TcCLB.504181.20	31	190	31	144
TcCLB.504181.30	14	174	14	174
TcCLB.504181.40	315	838	315	871
TcCLB.504181.50	256	N/A	256	N/A
TcCLB.504193.15	94	N/A	N/A	N/A
TcCLB.504193.30	20	N/A	20	232
TcCLB.504193.41	N/A	1117	N/A	1749
TcCLB.504193.51	203	N/A	N/A	N/A
TcCLB.504203.10	75	50	75	50
TcCLB.504203.20	N/A	446	N/A	356
TcCLB.504203.29	N/A	62	N/A	33
TcCLB.504203.4	100	N/A	100	N/A
TcCLB.504203.40	33	305	33	305
TcCLB.504203.50	184	1166	184	650
TcCLB.504203.60	N/A	448	N/A	448
TcCLB.504213.10	251	N/A	251	N/A
TcCLB.504213.100	9	830	9	830
TcCLB.504213.110	208	1779	208	362
TcCLB.504213.120	N/A	143	230	72
TcCLB.504213.130	40	72	40	782
TcCLB.504213.140	63	171	63	N/A
TcCLB.504213.20	44	384	44	396
TcCLB.504213.29	24	284	24	273
TcCLB.504213.40	232	N/A	230	N/A
TcCLB.504213.50	97	966	97	953
TcCLB.504213.60	90	201	90	197
TcCLB.504213.70	9	207	9	N/A
TcCLB.504213.80	84	241	84	241
TcCLB.504213.90	361	1982	357	2001
TcCLB.504215.10	78	109	78	103
TcCLB.504215.20	116	83	116	N/A
TcCLB.504215.30	68	56	68	56
TcCLB.504215.40	108	473	108	479
TcCLB.504215.50	72	154	72	154
TcCLB.504219.10	36	N/A	36	N/A
TcCLB.504219.40	93	498	94	N/A
TcCLB.504219.50	297	N/A	297	N/A
TcCLB.504219.70	157	N/A	N/A	N/A
TcCLB.504225.10	21	496	21	N/A
TcCLB.504225.20	N/A	559	N/A	536
TcCLB.504227.10	111	N/A	125	N/A
TcCLB.504227.5	N/A	867	N/A	1160
TcCLB.504229.100	205	603	N/A	N/A
TcCLB.504229.110	324	N/A	648	N/A
TcCLB.504229.20	86	1326	86	1326
TcCLB.504229.30	57	82	57	82
TcCLB.504229.37	667	38	667	74
TcCLB.504229.4	83	N/A	83	N/A
TcCLB.504229.44	19	770	19	319
TcCLB.504229.50	85	627	85	627
TcCLB.504229.70	633	279	633	279
TcCLB.504239.10	N/A	1260	533	N/A
TcCLB.504239.100	34	351	34	N/A
TcCLB.504239.110	23	N/A	35	N/A
TcCLB.504239.115	36	N/A	7	N/A
TcCLB.504239.120	88	N/A	88	N/A
TcCLB.504239.140	34	316	34	N/A
TcCLB.504239.150	N/A	149	N/A	484
TcCLB.504239.161	27	367	27	356
TcCLB.504239.171	34	346	34	387
TcCLB.504239.180	301	1088	N/A	N/A
TcCLB.504239.195	35	N/A	35	N/A
TcCLB.504239.20	29	406	N/A	340
TcCLB.504239.210	N/A	1086	N/A	N/A
TcCLB.504239.220	35	1351	35	N/A
TcCLB.504239.230	443	610	445	N/A
TcCLB.504239.240	35	1058	35	1038
TcCLB.504239.260	88	N/A	759	N/A
TcCLB.504239.270	321	N/A	321	N/A
TcCLB.504239.280	37	359	37	N/A
TcCLB.504239.290	39	257	35	359
TcCLB.504239.30	35	372	35	367
TcCLB.504239.330	885	N/A	73	N/A
TcCLB.504239.340	34	393	34	N/A
TcCLB.504239.350	35	385	35	N/A
TcCLB.504239.365	230	N/A	226	N/A
TcCLB.504239.380	N/A	N/A	33	N/A
TcCLB.504239.40	284	N/A	278	N/A
TcCLB.504239.401	24	719	14	719
TcCLB.504239.410	34	N/A	34	N/A
TcCLB.504239.420	35	1075	35	N/A
TcCLB.504239.434	878	N/A	866	N/A
TcCLB.504241.34	155	N/A	152	N/A
TcCLB.504241.57	203	N/A	203	257
TcCLB.504241.80	123	241	114	1852
TcCLB.504241.90	N/A	N/A	N/A	301
TcCLB.504247.10	42	175	42	N/A
TcCLB.504247.20	88	527	88	245
TcCLB.504247.30	71	523	71	509
TcCLB.504247.34	104	237	104	224
TcCLB.504247.40	31	95	29	89
TcCLB.504247.50	289	58	289	N/A
TcCLB.504247.70	88	410	88	426
TcCLB.504247.79	78	N/A	78	N/A
TcCLB.504255.10	12	70	12	70
TcCLB.504255.20	256	8	256	8
TcCLB.504255.30	N/A	857	276	857
TcCLB.504255.4	34	N/A	34	N/A
TcCLB.504255.50	11	97	11	97
TcCLB.504277.11	N/A	589	N/A	589
TcCLB.504277.20	37	360	37	360
TcCLB.504277.30	23	328	23	N/A
TcCLB.504341.10	97	945	97	822
TcCLB.504341.20	N/A	1269	N/A	1891
TcCLB.504343.10	600	1085	600	1099
TcCLB.504343.30	122	759	115	738
TcCLB.504421.10	39	177	39	149
TcCLB.504421.19	248	870	248	866
TcCLB.504423.10	174	N/A	21	N/A
TcCLB.504423.15	238	919	238	919
TcCLB.504423.20	193	458	193	214
TcCLB.504423.30	182	248	182	248
TcCLB.504425.10	661	603	211	N/A
TcCLB.504425.100	56	221	56	195
TcCLB.504425.110	325	N/A	325	N/A
TcCLB.504425.50	50	23	50	705
TcCLB.504425.60	55	658	55	658
TcCLB.504425.70	115	1071	115	19
TcCLB.504425.80	9	463	9	463
TcCLB.504425.90	134	692	860	692
TcCLB.504427.10	135	N/A	135	N/A
TcCLB.504427.100	67	81	67	39
TcCLB.504427.110	173	1531	173	1531
TcCLB.504427.120	115	16	115	N/A
TcCLB.504427.130	51	137	51	144
TcCLB.504427.140	265	47	265	37
TcCLB.504427.150	94	894	94	N/A
TcCLB.504427.170	57	324	57	N/A
TcCLB.504427.180	64	N/A	64	N/A
TcCLB.504427.190	9	871	9	104
TcCLB.504427.20	N/A	478	N/A	362
TcCLB.504427.200	289	N/A	289	144
TcCLB.504427.230	176	1571	215	1571
TcCLB.504427.240	11	15	11	1402
TcCLB.504427.250	112	45	336	66
TcCLB.504427.260	87	1956	87	1660
TcCLB.504427.270	21	268	21	341
TcCLB.504427.280	N/A	179	N/A	81
TcCLB.504427.30	N/A	85	N/A	370
TcCLB.504427.40	16	297	16	297
TcCLB.504427.50	287	1102	287	1072
TcCLB.504427.60	53	433	53	573
TcCLB.504427.64	77	320	77	320
TcCLB.504427.70	N/A	47	N/A	47
TcCLB.504427.75	81	81	81	97
TcCLB.504427.80	128	176	136	137
TcCLB.504427.90	178	89	178	89
TcCLB.504429.50	604	565	604	N/A
TcCLB.504429.70	N/A	127	N/A	108
TcCLB.504431.10	73	1000	10	995
TcCLB.504431.100	82	693	82	543
TcCLB.504431.109	443	725	443	528
TcCLB.504431.118	N/A	32	N/A	784
TcCLB.504431.20	N/A	N/A	N/A	19
TcCLB.504431.30	106	171	106	N/A
TcCLB.504431.40	17	550	17	490
TcCLB.504431.50	46	168	46	153
TcCLB.504431.64	85	82	85	90
TcCLB.504431.80	32	421	32	421
TcCLB.504431.90	56	49	56	7
TcCLB.504433.10	79	N/A	79	N/A
TcCLB.504433.14	20	N/A	20	185
TcCLB.504433.20	251	49	714	50
TcCLB.504449.14	34	N/A	34	N/A
TcCLB.504449.30	221	527	221	516
TcCLB.504449.40	N/A	150	N/A	162
TcCLB.504507.10	48	68	76	68
TcCLB.504507.20	N/A	134	N/A	139
TcCLB.504507.5	10	N/A	119	N/A
TcCLB.504557.10	21	1323	21	462
TcCLB.504557.20	21	1887	21	462
TcCLB.504557.40	579	N/A	579	N/A
TcCLB.504557.50	152	N/A	152	N/A
TcCLB.504557.60	N/A	22	26	43
TcCLB.504625.10	10	69	10	74
TcCLB.504625.20	53	38	53	N/A
TcCLB.504625.30	145	276	145	315
TcCLB.504625.40	10	533	10	533
TcCLB.504625.50	548	847	548	847
TcCLB.504625.60	20	373	20	364
TcCLB.504625.70	171	61	171	60
TcCLB.504625.74	21	41	21	44
TcCLB.504625.80	99	111	99	97
TcCLB.504625.90	52	104	52	55
TcCLB.504625.99	37	N/A	37	N/A
TcCLB.504637.10	N/A	N/A	N/A	997
TcCLB.504637.21	107	728	124	N/A
TcCLB.504643.10	N/A	113	N/A	113
TcCLB.504643.20	77	557	77	553
TcCLB.504643.30	137	974	152	974
TcCLB.504643.40	31	104	31	61
TcCLB.504643.49	40	N/A	40	N/A
TcCLB.504703.10	195	N/A	195	N/A
TcCLB.504765.15	102	19	102	20
TcCLB.504765.20	N/A	272	N/A	193
TcCLB.504769.10	179	336	179	406
TcCLB.504769.100	980	2934	94	649
TcCLB.504769.150	N/A	N/A	267	997
TcCLB.504769.160	393	N/A	393	N/A
TcCLB.504769.170	247	N/A	N/A	234
TcCLB.504769.190	N/A	N/A	N/A	736
TcCLB.504769.20	N/A	N/A	35	408
TcCLB.504769.41	50	N/A	50	1279
TcCLB.504769.5	N/A	277	N/A	196
TcCLB.504769.60	32	N/A	575	N/A
TcCLB.504769.70	19	768	23	272
TcCLB.504769.80	61	34	61	534
TcCLB.504769.89	100	593	100	1496
TcCLB.504835.10	N/A	N/A	N/A	171
TcCLB.504835.20	30	1646	30	126
TcCLB.504835.29	53	N/A	53	N/A
TcCLB.504867.10	22	239	22	212
TcCLB.504867.110	62	41	62	96
TcCLB.504867.114	50	309	50	N/A
TcCLB.504867.120	18	N/A	18	342
TcCLB.504867.129	9	349	9	349
TcCLB.504867.20	50	155	56	171
TcCLB.504867.30	22	33	22	33
TcCLB.504867.40	123	95	123	95
TcCLB.504867.50	13	328	13	293
TcCLB.504867.60	220	266	220	N/A
TcCLB.504867.70	48	248	48	396
TcCLB.504867.80	95	319	73	323
TcCLB.504867.90	217	390	217	N/A
TcCLB.504867.99	91	57	85	62
TcCLB.504881.10	N/A	342	N/A	329
TcCLB.504881.14	32	343	32	318
TcCLB.504881.20	65	709	65	704
TcCLB.504881.30	161	288	161	306
TcCLB.504881.40	137	1074	170	24
TcCLB.504881.50	969	N/A	969	N/A
TcCLB.504883.10	670	2336	670	2340
TcCLB.504883.30	883	N/A	46	96
TcCLB.504883.40	40	120	34	124
TcCLB.504883.50	217	208	217	208
TcCLB.504883.60	87	N/A	87	176
TcCLB.504883.70	66	N/A	66	N/A
TcCLB.504929.10	36	288	36	288
TcCLB.504929.15	N/A	288	N/A	288
TcCLB.504929.5	6	N/A	6	N/A
TcCLB.504935.10	N/A	783	N/A	783
TcCLB.504935.20	7	1245	7	133
TcCLB.505007.10	697	N/A	N/A	87
TcCLB.505007.30	42	1337	42	921
TcCLB.505007.39	N/A	542	N/A	814
TcCLB.505009.10	124	502	124	502
TcCLB.505009.20	26	43	26	160
TcCLB.505009.30	25	391	52	N/A
TcCLB.505009.4	143	N/A	123	N/A
TcCLB.505009.40	42	228	42	228
TcCLB.505009.49	N/A	550	N/A	550
TcCLB.505025.10	N/A	377	N/A	1176
TcCLB.505025.100	34	381	34	N/A
TcCLB.505025.110	686	146	686	N/A
TcCLB.505025.130	35	363	23	N/A
TcCLB.505025.137	34	378	34	N/A
TcCLB.505025.141	N/A	791	N/A	791
TcCLB.505025.144	N/A	250	N/A	N/A
TcCLB.505025.147	N/A	488	N/A	488
TcCLB.505025.150	97	N/A	102	N/A
TcCLB.505025.20	66	1880	888	1061
TcCLB.505025.30	34	357	925	397
TcCLB.505025.40	35	1032	35	N/A
TcCLB.505025.50	876	266	876	N/A
TcCLB.505025.60	37	392	25	417
TcCLB.505025.70	35	N/A	35	N/A
TcCLB.505025.80	10	638	N/A	N/A
TcCLB.505025.90	39	N/A	39	N/A
TcCLB.505063.30	41	364	41	364
TcCLB.505073.10	17	189	17	N/A
TcCLB.505073.14	44	147	44	138
TcCLB.505073.20	N/A	140	N/A	57
TcCLB.505073.30	17	132	17	N/A
TcCLB.505123.10	19	N/A	19	167
TcCLB.505123.20	N/A	N/A	15	N/A
TcCLB.505123.28	N/A	N/A	N/A	1004
TcCLB.505123.4	117	N/A	117	N/A
TcCLB.505155.10	247	989	247	994
TcCLB.505155.4	291	N/A	100	N/A
TcCLB.505229.10	191	1418	191	1418
TcCLB.505229.20	314	20	314	36
TcCLB.505229.5	85	N/A	85	N/A
TcCLB.505363.10	98	667	98	667
TcCLB.505363.15	275	782	275	782
TcCLB.505363.19	98	N/A	98	N/A
TcCLB.505365.20	N/A	175	N/A	175
TcCLB.505365.50	N/A	2566	N/A	2566
TcCLB.505365.60	107	1162	N/A	2702
TcCLB.505365.80	73	2180	73	262
TcCLB.505555.10	265	N/A	265	N/A
TcCLB.505555.20	30	73	30	73
TcCLB.505555.30	145	13	145	34
TcCLB.505555.40	177	N/A	177	384
TcCLB.505555.50	107	83	107	83
TcCLB.505555.61	N/A	438	N/A	435
TcCLB.505607.9	N/A	N/A	214	N/A
TcCLB.505683.10	79	21	95	215
TcCLB.505683.5	203	42	N/A	38
TcCLB.505789.10	45	635	45	635
TcCLB.505789.20	45	9	45	236
TcCLB.505807.10	13	262	13	205
TcCLB.505807.100	89	74	89	N/A
TcCLB.505807.110	42	255	42	255
TcCLB.505807.120	16	N/A	16	N/A
TcCLB.505807.130	95	70	N/A	N/A
TcCLB.505807.140	84	272	84	258
TcCLB.505807.150	57	187	57	196
TcCLB.505807.160	678	33	76	44
TcCLB.505807.180	128	741	128	149
TcCLB.505807.190	18	35	18	35
TcCLB.505807.20	132	72	132	87
TcCLB.505807.200	N/A	N/A	N/A	25
TcCLB.505807.209	61	175	61	175
TcCLB.505807.220	11	309	11	309
TcCLB.505807.230	169	83	169	83
TcCLB.505807.240	58	293	58	N/A
TcCLB.505807.250	23	N/A	23	N/A
TcCLB.505807.254	N/A	61	N/A	43
TcCLB.505807.260	52	147	52	N/A
TcCLB.505807.270	N/A	280	N/A	299
TcCLB.505807.29	30	N/A	30	N/A
TcCLB.505807.40	N/A	89	N/A	89
TcCLB.505807.50	15	126	15	150
TcCLB.505807.54	10	113	10	154
TcCLB.505807.60	116	840	116	847
TcCLB.505807.90	6	189	6	206
TcCLB.505843.10	N/A	15	N/A	428
TcCLB.505843.20	82	444	52	431
TcCLB.505843.24	219	359	219	209
TcCLB.505843.30	79	380	79	N/A
TcCLB.505843.40	111	N/A	111	196
TcCLB.505843.49	6	N/A	N/A	N/A
TcCLB.505931.10	N/A	1573	N/A	1573
TcCLB.505931.20	78	911	78	1016
TcCLB.505931.30	100	794	100	520
TcCLB.505931.40	160	176	314	174
TcCLB.505931.50	40	383	40	399
TcCLB.505941.10	N/A	1048	N/A	1042
TcCLB.505941.20	81	195	81	195
TcCLB.505941.30	84	197	84	97
TcCLB.505941.40	147	183	147	183
TcCLB.505941.49	202	N/A	202	N/A
TcCLB.505943.10	N/A	405	N/A	413
TcCLB.505943.110	43	614	43	614
TcCLB.505943.20	19	284	19	122
TcCLB.505943.30	247	105	11	112
TcCLB.505943.40	23	76	16	N/A
TcCLB.505943.50	91	57	91	57
TcCLB.505943.79	80	1673	122	2903
TcCLB.505943.95	514	553	107	295
TcCLB.505945.10	184	1299	184	610
TcCLB.505945.20	142	388	142	388
TcCLB.505945.30	138	933	138	933
TcCLB.505945.5	32	N/A	32	N/A
TcCLB.505945.50	121	957	121	100
TcCLB.505945.60	148	513	148	513
TcCLB.505945.69	543	51	543	N/A
TcCLB.505945.80	382	595	382	29
TcCLB.505945.90	N/A	568	N/A	588
TcCLB.505965.10	84	N/A	84	526
TcCLB.505965.20	77	226	77	246
TcCLB.505965.30	39	175	39	187
TcCLB.505965.50	N/A	205	N/A	169
TcCLB.505965.60	60	508	60	510
TcCLB.505965.70	90	128	90	57
TcCLB.505965.80	64	231	64	196
TcCLB.505965.86	N/A	154	N/A	154
TcCLB.505965.92	N/A	88	N/A	N/A
TcCLB.505977.13	103	N/A	173	N/A
TcCLB.505977.26	28	166	28	166
TcCLB.505977.40	187	350	187	350
TcCLB.505983.20	48	829	48	829
TcCLB.505983.30	152	110	152	59
TcCLB.505983.40	N/A	120	N/A	81
TcCLB.505983.9	59	N/A	59	N/A
TcCLB.505987.10	190	N/A	190	N/A
TcCLB.505987.20	15	352	26	348
TcCLB.505987.30	36	213	36	N/A
TcCLB.505987.41	58	N/A	58	N/A
TcCLB.505987.50	24	607	24	233
TcCLB.505987.60	N/A	252	N/A	222
TcCLB.505987.70	N/A	130	N/A	114
TcCLB.505989.100	48	141	48	168
TcCLB.505989.110	N/A	419	N/A	419
TcCLB.505989.70	73	740	73	N/A
TcCLB.505989.74	27	150	27	49
TcCLB.505989.78	73	92	65	N/A
TcCLB.505989.82	56	75	56	213
TcCLB.505989.90	N/A	68	N/A	59
TcCLB.506021.10	236	696	236	934
TcCLB.506021.20	105	N/A	105	N/A
TcCLB.506025.10	189	57	189	23
TcCLB.506025.14	80	122	80	144
TcCLB.506025.20	167	265	167	256
TcCLB.506025.30	N/A	149	N/A	110
TcCLB.506025.4	68	N/A	68	N/A
TcCLB.506025.40	262	483	255	396
TcCLB.506025.50	196	870	196	870
TcCLB.506025.60	17	573	17	744
TcCLB.506025.70	N/A	255	N/A	263
TcCLB.506047.10	N/A	N/A	N/A	141
TcCLB.506047.13	N/A	N/A	549	N/A
TcCLB.506047.16	N/A	1755	N/A	1177
TcCLB.506047.20	N/A	210	115	417
TcCLB.506107.10	183	125	186	N/A
TcCLB.506107.20	N/A	21	N/A	316
TcCLB.506113.10	120	546	113	546
TcCLB.506113.40	27	171	27	171
TcCLB.506113.50	550	N/A	797	N/A
TcCLB.506113.55	N/A	1794	N/A	1794
TcCLB.506113.60	37	603	37	603
TcCLB.506113.80	27	167	27	173
TcCLB.506113.83	547	N/A	547	N/A
TcCLB.506113.90	120	N/A	N/A	282
TcCLB.506125.20	193	N/A	193	857
TcCLB.506125.30	N/A	N/A	N/A	11
TcCLB.506127.100	769	N/A	769	199
TcCLB.506127.110	26	687	16	687
TcCLB.506127.120	28	120	28	60
TcCLB.506127.130	80	409	80	409
TcCLB.506127.140	N/A	75	N/A	97
TcCLB.506127.150	195	76	195	278
TcCLB.506127.160	160	796	160	432
TcCLB.506127.170	50	1185	36	35
TcCLB.506127.20	N/A	N/A	383	852
TcCLB.506127.30	N/A	N/A	176	399
TcCLB.506127.40	90	N/A	92	206
TcCLB.506127.50	N/A	N/A	69	1841
TcCLB.506127.70	26	N/A	26	N/A
TcCLB.506127.80	38	N/A	41	53
TcCLB.506127.9	N/A	N/A	242	N/A
TcCLB.506127.90	108	186	108	193
TcCLB.506129.10	N/A	654	N/A	654
TcCLB.506129.20	148	N/A	148	N/A
TcCLB.506129.30	102	968	102	973
TcCLB.506129.50	92	1116	92	1691
TcCLB.506129.60	303	2582	227	2566
TcCLB.506129.80	519	509	519	1605
TcCLB.506129.89	91	623	91	623
TcCLB.506135.100	44	146	44	146
TcCLB.506135.110	N/A	652	N/A	652
TcCLB.506135.20	598	32	248	35
TcCLB.506135.30	116	22	116	N/A
TcCLB.506135.40	72	382	72	491
TcCLB.506135.50	N/A	196	N/A	170
TcCLB.506135.70	68	112	68	254
TcCLB.506135.80	N/A	1027	N/A	1027
TcCLB.506135.9	117	N/A	117	N/A
TcCLB.506135.90	18	150	18	150
TcCLB.506147.100	180	479	185	497
TcCLB.506147.110	85	643	85	638
TcCLB.506147.120	61	226	61	226
TcCLB.506147.130	N/A	125	N/A	N/A
TcCLB.506147.140	84	263	84	261
TcCLB.506147.150	11	376	11	376
TcCLB.506147.160	52	231	52	165
TcCLB.506147.170	142	779	142	495
TcCLB.506147.180	13	212	12	258
TcCLB.506147.184	130	2354	130	2325
TcCLB.506147.190	15	130	15	130
TcCLB.506147.20	87	415	87	971
TcCLB.506147.200	12	104	12	385
TcCLB.506147.210	111	216	119	175
TcCLB.506147.220	24	269	24	175
TcCLB.506147.30	97	641	97	298
TcCLB.506147.40	265	545	265	522
TcCLB.506147.50	372	1185	372	1178
TcCLB.506147.60	22	183	22	206
TcCLB.506147.70	46	351	46	461
TcCLB.506147.80	95	717	95	707
TcCLB.506147.9	N/A	466	N/A	466
TcCLB.506163.10	87	N/A	87	N/A
TcCLB.506163.20	N/A	230	N/A	246
TcCLB.506163.30	N/A	137	N/A	137
TcCLB.506163.35	23	131	23	206
TcCLB.506163.40	51	183	51	183
TcCLB.506163.50	100	320	18	328
TcCLB.506163.60	90	514	90	84
TcCLB.506163.70	36	443	36	455
TcCLB.506163.80	19	134	19	134
TcCLB.506165.10	24	238	24	197
TcCLB.506165.16	N/A	80	N/A	80
TcCLB.506165.4	482	N/A	482	N/A
TcCLB.506167.20	77	297	103	289
TcCLB.506167.30	74	114	74	114
TcCLB.506167.40	118	342	118	342
TcCLB.506167.50	378	1253	378	1253
TcCLB.506167.9	135	N/A	135	N/A
TcCLB.506179.10	N/A	948	N/A	948
TcCLB.506179.20	97	938	97	953
TcCLB.506179.30	159	41	277	41
TcCLB.506179.40	11	167	11	179
TcCLB.506179.5	N/A	1151	N/A	1151
TcCLB.506179.50	199	167	199	165
TcCLB.506179.59	49	N/A	49	N/A
TcCLB.506181.10	90	711	88	711
TcCLB.506181.104	12	700	12	700
TcCLB.506181.110	81	117	81	115
TcCLB.506181.120	20	N/A	13	N/A
TcCLB.506181.130	26	267	26	292
TcCLB.506181.140	333	143	254	108
TcCLB.506181.150	39	N/A	34	N/A
TcCLB.506181.20	N/A	191	N/A	187
TcCLB.506181.30	68	27	38	283
TcCLB.506181.40	47	189	47	194
TcCLB.506181.59	32	256	32	256
TcCLB.506181.70	104	613	104	266
TcCLB.506181.80	38	43	74	N/A
TcCLB.506181.90	N/A	88	N/A	113
TcCLB.506181.97	57	N/A	57	N/A
TcCLB.506183.109	149	N/A	142	N/A
TcCLB.506183.15	N/A	1607	N/A	1624
TcCLB.506183.20	215	2098	215	2098
TcCLB.506183.40	78	N/A	35	2207
TcCLB.506183.70	33	N/A	33	N/A
TcCLB.506183.80	N/A	N/A	56	N/A
TcCLB.506183.9	87	N/A	87	N/A
TcCLB.506183.90	94	1139	94	2693
TcCLB.506203.10	N/A	527	N/A	453
TcCLB.506203.100	29	140	29	134
TcCLB.506203.110	88	73	88	78
TcCLB.506203.120	257	338	257	338
TcCLB.506203.129	18	N/A	18	N/A
TcCLB.506203.20	209	292	N/A	296
TcCLB.506203.25	132	97	132	48
TcCLB.506203.30	49	385	49	383
TcCLB.506203.40	168	165	168	173
TcCLB.506203.50	N/A	171	N/A	477
TcCLB.506203.60	200	30	66	33
TcCLB.506203.70	325	24	23	76
TcCLB.506203.80	184	554	184	501
TcCLB.506203.90	89	82	89	N/A
TcCLB.506205.10	N/A	233	N/A	N/A
TcCLB.506205.20	43	319	43	313
TcCLB.506205.30	22	N/A	22	35
TcCLB.506205.40	120	536	120	536
TcCLB.506205.49	131	N/A	131	N/A
TcCLB.506207.10	N/A	141	N/A	149
TcCLB.506207.20	152	N/A	152	207
TcCLB.506207.30	180	120	180	118
TcCLB.506207.40	108	269	108	285
TcCLB.506207.50	78	123	73	131
TcCLB.506211.10	152	186	152	39
TcCLB.506211.100	N/A	245	N/A	290
TcCLB.506211.107	566	1024	566	1044
TcCLB.506211.114	223	1291	223	1302
TcCLB.506211.120	11	748	11	975
TcCLB.506211.130	23	210	23	44
TcCLB.506211.140	10	221	10	237
TcCLB.506211.150	85	506	85	60
TcCLB.506211.160	56	500	56	356
TcCLB.506211.170	56	362	56	372
TcCLB.506211.180	348	363	348	319
TcCLB.506211.190	102	235	102	235
TcCLB.506211.20	61	446	61	398
TcCLB.506211.200	32	514	32	514
TcCLB.506211.210	250	194	250	195
TcCLB.506211.220	163	557	165	821
TcCLB.506211.230	N/A	455	N/A	190
TcCLB.506211.240	N/A	242	N/A	279
TcCLB.506211.250	24	336	24	336
TcCLB.506211.259	49	N/A	49	N/A
TcCLB.506211.30	341	562	341	527
TcCLB.506211.40	279	613	279	603
TcCLB.506211.50	216	1022	216	1022
TcCLB.506211.60	918	195	964	294
TcCLB.506211.70	403	1680	403	613
TcCLB.506211.80	123	282	123	282
TcCLB.506213.10	10	78	10	142
TcCLB.506213.100	55	186	55	N/A
TcCLB.506213.110	98	219	98	219
TcCLB.506213.120	79	1321	79	1922
TcCLB.506213.20	30	133	30	133
TcCLB.506213.30	20	7	20	41
TcCLB.506213.40	46	213	46	232
TcCLB.506213.50	102	257	86	257
TcCLB.506213.60	19	64	19	77
TcCLB.506213.70	27	289	27	278
TcCLB.506213.80	13	59	13	64
TcCLB.506213.90	129	67	129	N/A
TcCLB.506215.10	N/A	878	N/A	N/A
TcCLB.506215.19	194	N/A	190	N/A
TcCLB.506221.100	179	47	179	47
TcCLB.506221.110	144	322	144	344
TcCLB.506221.120	N/A	350	324	338
TcCLB.506221.129	70	N/A	70	N/A
TcCLB.506221.20	N/A	945	N/A	N/A
TcCLB.506221.30	273	1446	116	1446
TcCLB.506221.40	187	143	187	120
TcCLB.506221.50	63	151	63	154
TcCLB.506221.60	48	293	48	145
TcCLB.506221.70	217	40	217	608
TcCLB.506221.80	55	135	25	137
TcCLB.506221.90	76	63	80	100
TcCLB.506223.10	N/A	221	N/A	221
TcCLB.506223.100	770	75	770	69
TcCLB.506223.110	76	84	76	66
TcCLB.506223.120	N/A	152	N/A	138
TcCLB.506223.130	N/A	102	N/A	97
TcCLB.506223.20	80	458	80	458
TcCLB.506223.30	83	193	349	191
TcCLB.506223.40	29	624	29	611
TcCLB.506223.50	71	251	71	229
TcCLB.506223.60	17	250	17	250
TcCLB.506223.70	31	158	31	88
TcCLB.506223.80	132	446	132	446
TcCLB.506223.84	30	167	30	167
TcCLB.506223.90	43	142	43	142
TcCLB.506227.10	135	810	135	376
TcCLB.506227.100	N/A	469	N/A	N/A
TcCLB.506227.110	27	136	27	178
TcCLB.506227.120	9	N/A	145	31
TcCLB.506227.130	70	56	70	N/A
TcCLB.506227.140	11	59	466	N/A
TcCLB.506227.150	63	2008	63	2008
TcCLB.506227.160	N/A	16	63	38
TcCLB.506227.170	55	87	55	87
TcCLB.506227.180	251	190	251	224
TcCLB.506227.190	N/A	96	N/A	96
TcCLB.506227.20	30	34	35	282
TcCLB.506227.200	119	N/A	119	219
TcCLB.506227.205	78	328	109	N/A
TcCLB.506227.210	85	63	85	63
TcCLB.506227.220	7	154	7	154
TcCLB.506227.230	22	133	50	148
TcCLB.506227.240	125	235	147	200
TcCLB.506227.250	N/A	374	N/A	392
TcCLB.506227.30	29	270	29	212
TcCLB.506227.40	21	245	21	268
TcCLB.506227.50	67	140	67	94
TcCLB.506227.80	57	98	57	98
TcCLB.506227.90	142	241	141	223
TcCLB.506237.10	N/A	243	N/A	N/A
TcCLB.506237.19	97	N/A	97	N/A
TcCLB.506239.10	283	45	283	45
TcCLB.506239.20	23	475	23	518
TcCLB.506239.30	315	223	315	574
TcCLB.506239.40	472	1085	472	1089
TcCLB.506239.50	7	483	7	659
TcCLB.506239.60	N/A	88	N/A	88
TcCLB.506243.10	299	N/A	299	N/A
TcCLB.506243.110	649	960	649	N/A
TcCLB.506243.135	38	557	38	557
TcCLB.506243.50	N/A	2250	212	153
TcCLB.506243.77	N/A	264	N/A	897
TcCLB.506243.94	44	251	44	N/A
TcCLB.506249.10	N/A	72	N/A	16
TcCLB.506249.20	63	326	63	334
TcCLB.506249.30	22	128	22	134
TcCLB.506249.40	31	108	31	25
TcCLB.506249.50	15	190	13	193
TcCLB.506249.60	14	486	14	233
TcCLB.506249.70	130	375	130	871
TcCLB.506251.10	43	256	43	256
TcCLB.506251.100	49	35	49	266
TcCLB.506251.110	103	21	109	576
TcCLB.506251.120	490	52	490	58
TcCLB.506251.130	19	N/A	19	N/A
TcCLB.506251.20	36	67	36	67
TcCLB.506251.30	68	7	68	195
TcCLB.506251.40	20	34	20	35
TcCLB.506251.50	8	185	8	185
TcCLB.506251.70	185	567	185	1787
TcCLB.506259.30	83	248	65	N/A
TcCLB.506265.10	20	N/A	20	312
TcCLB.506265.100	45	380	45	36
TcCLB.506265.110	23	28	23	129
TcCLB.506265.114	129	745	129	745
TcCLB.506265.120	75	1112	75	234
TcCLB.506265.130	230	442	230	442
TcCLB.506265.140	759	172	68	172
TcCLB.506265.150	8	16	N/A	84
TcCLB.506265.160	155	80	88	N/A
TcCLB.506265.170	56	15	127	N/A
TcCLB.506265.180	20	120	20	120
TcCLB.506265.190	52	105	52	N/A
TcCLB.506265.20	148	170	148	17
TcCLB.506265.200	61	198	61	N/A
TcCLB.506265.209	81	N/A	81	N/A
TcCLB.506265.30	77	253	77	230
TcCLB.506265.40	N/A	127	N/A	N/A
TcCLB.506265.45	9	575	9	575
TcCLB.506265.50	25	183	25	204
TcCLB.506265.60	28	238	28	238
TcCLB.506265.70	168	214	168	788
TcCLB.506265.80	8	86	8	57
TcCLB.506265.90	24	98	25	74
TcCLB.506267.10	N/A	371	N/A	N/A
TcCLB.506267.101	277	N/A	277	N/A
TcCLB.506267.19	N/A	282	N/A	N/A
TcCLB.506267.30	34	395	34	382
TcCLB.506267.39	35	N/A	35	N/A
TcCLB.506267.48	N/A	466	N/A	N/A
TcCLB.506267.60	34	409	34	409
TcCLB.506267.70	35	371	35	372
TcCLB.506267.75	N/A	378	N/A	N/A
TcCLB.506267.80	35	2079	N/A	1453
TcCLB.506267.90	18	1224	18	N/A
TcCLB.506269.10	39	360	439	360
TcCLB.506269.25	460	782	460	360
TcCLB.506269.40	35	1163	35	N/A
TcCLB.506269.45	N/A	534	N/A	534
TcCLB.506269.50	35	125	35	N/A
TcCLB.506269.59	N/A	937	N/A	N/A
TcCLB.506269.70	34	320	34	N/A
TcCLB.506269.79	34	N/A	22	N/A
TcCLB.506269.90	34	331	34	359
TcCLB.506269.99	35	N/A	35	N/A
TcCLB.506285.10	N/A	149	N/A	N/A
TcCLB.506285.110	10	382	37	N/A
TcCLB.506285.120	34	313	34	304
TcCLB.506285.30	84	720	762	N/A
TcCLB.506285.40	35	N/A	35	1045
TcCLB.506285.50	34	255	34	268
TcCLB.506285.80	170	N/A	170	N/A
TcCLB.506285.90	N/A	316	34	316
TcCLB.506287.100	143	778	143	778
TcCLB.506287.120	N/A	90	N/A	230
TcCLB.506287.130	197	81	197	39
TcCLB.506287.140	154	392	154	370
TcCLB.506287.150	N/A	201	N/A	188
TcCLB.506287.170	60	316	191	433
TcCLB.506287.180	137	303	132	308
TcCLB.506287.20	N/A	436	N/A	436
TcCLB.506287.200	24	672	572	693
TcCLB.506287.209	N/A	606	N/A	695
TcCLB.506287.30	258	N/A	435	N/A
TcCLB.506287.80	171	44	171	667
TcCLB.506287.9	19	N/A	19	N/A
TcCLB.506287.90	236	261	236	288
TcCLB.506289.110	630	1064	630	1543
TcCLB.506289.120	39	385	35	1120
TcCLB.506289.130	36	N/A	512	N/A
TcCLB.506289.140	299	1071	632	1062
TcCLB.506289.150	39	368	39	368
TcCLB.506289.160	889	N/A	395	742
TcCLB.506289.170	49	1066	836	1543
TcCLB.506289.180	39	369	35	354
TcCLB.506289.20	95	135	95	135
TcCLB.506289.200	512	625	512	N/A
TcCLB.506289.210	49	571	833	1540
TcCLB.506289.230	39	373	39	1117
TcCLB.506289.240	512	647	512	N/A
TcCLB.506289.250	N/A	1903	N/A	1903
TcCLB.506289.30	81	11	99	91
TcCLB.506289.40	520	451	520	1221
TcCLB.506289.50	289	411	289	410
TcCLB.506289.60	486	145	540	14
TcCLB.506289.70	200	46	607	74
TcCLB.506289.74	162	316	137	316
TcCLB.506289.80	206	48	206	1251
TcCLB.506289.9	172	N/A	172	N/A
TcCLB.506289.94	36	518	511	453
TcCLB.506291.10	35	N/A	39	N/A
TcCLB.506291.20	36	772	498	604
TcCLB.506291.31	67	33	67	114
TcCLB.506311.20	506	262	506	272
TcCLB.506311.30	211	107	N/A	N/A
TcCLB.506341.10	N/A	337	N/A	337
TcCLB.506341.20	81	1158	81	214
TcCLB.506341.30	N/A	N/A	N/A	353
TcCLB.506341.40	N/A	619	N/A	N/A
TcCLB.506341.50	102	1073	102	N/A
TcCLB.506343.10	N/A	72	N/A	72
TcCLB.506343.20	N/A	2039	N/A	2065
TcCLB.506343.30	83	60	65	243
TcCLB.506343.41	627	N/A	627	1522
TcCLB.506343.51	44	N/A	44	N/A
TcCLB.506345.100	106	354	106	376
[truncated: 7,989 more rows]
