# Supplementary material for: Conserved motifs in nuclear genes encoding predicted mitochondrial proteins in Trypanosoma cruzi
Source: PLoS One. 2019 Apr 9;14(4):e0215160. doi: 10.1371/journal.pone.0215160 (PMC6456187; doi:10.1371/journal.pone.0215160)
Supplement: S2 Table — The results of each step of the search strategy are presented. (XLSX) [file pone.0215160.s005.xlsx]

## Sheet: S2 Table
S2 Table. T. brucei nuclear genes encoding mitochondrial proteins (The results of each step of the search strategy are presented).
Annotated as Mitochondrial	GO:0005739	Text	TrypTag
[Gene ID]	[Gene ID]	[Gene ID]	[Gene ID]
Tb11.02.5105	Tb04.24M18.150	Tb04.24M18.150	Tb927.1.290
Tb11.02.5120b	Tb09.v4.0018	Tb09.v4.0018	Tb927.10.1070
Tb11.v5.0222	Tb10.v4.0045	Tb10.v4.0045	Tb927.10.11030
Tb11.v5.0565	Tb11.02.5100b	Tb11.02.5100b	Tb927.10.11070
Tb11.v5.0743	Tb11.02.5105	Tb11.02.5105	Tb927.10.11480
Tb11.v5.0971	Tb11.02.5380	Tb11.02.5120b	Tb927.10.1160
Tb11.v5.1012	Tb11.02.5380b	Tb11.02.5380	Tb927.10.1230
Tb927.1.1200	Tb11.02.5390	Tb11.02.5380b	Tb927.10.12840
Tb927.1.1330	Tb11.02.5390b	Tb11.02.5390	Tb927.10.13290
Tb927.1.3800	Tb11.0400	Tb11.02.5390b	Tb927.10.14820
Tb927.10.10130	Tb11.v5.0396	Tb11.0400	Tb927.10.14830
Tb927.10.10440	Tb927.1.1000	Tb11.v5.0222	Tb927.10.14840
Tb927.10.11870	Tb927.1.1130	Tb11.v5.0396	Tb927.10.15510
Tb927.10.12840	Tb927.1.1160	Tb11.v5.0565	Tb927.10.1570
Tb927.10.13120	Tb927.1.1200	Tb11.v5.0743	Tb927.10.15800
Tb927.10.13360	Tb927.1.1210	Tb11.v5.0971	Tb927.10.3040
Tb927.10.14280	Tb927.1.1330	Tb11.v5.1012	Tb927.10.3110
Tb927.10.14820	Tb927.1.1580	Tb927.1.1000	Tb927.10.510
Tb927.10.14830	Tb927.1.1610	Tb927.1.1010	Tb927.10.520
Tb927.10.14840	Tb927.1.1690	Tb927.1.1020	Tb927.10.5790
Tb927.10.15010	Tb927.1.1730	Tb927.1.1030	Tb927.10.6400
Tb927.10.15710	Tb927.1.2320	Tb927.1.1050	Tb927.10.7090
Tb927.10.2140	Tb927.1.2730	Tb927.1.1080	Tb927.10.9440
Tb927.10.2230	Tb927.1.290	Tb927.1.1090	Tb927.11.10170
Tb927.10.2560	Tb927.1.2990	Tb927.1.1120	Tb927.11.10780
Tb927.10.2960	Tb927.1.3010	Tb927.1.1130	Tb927.11.1270
Tb927.10.340	Tb927.1.3030	Tb927.1.1140	Tb927.11.13290
Tb927.10.380	Tb927.1.3040	Tb927.1.1160	Tb927.11.13510
Tb927.10.4000	Tb927.1.3800	Tb927.1.1170	Tb927.11.14360
Tb927.10.4330	Tb927.1.4010	Tb927.1.1200	Tb927.11.14730
Tb927.10.4590	Tb927.1.4100	Tb927.1.1210	Tb927.11.14800
Tb927.10.4910	Tb927.1.4160	Tb927.1.1220	Tb927.11.1620
Tb927.10.5010	Tb927.1.4230	Tb927.1.1230	Tb927.11.16750
Tb927.10.5050	Tb927.1.4420	Tb927.1.1240	Tb927.11.2010
Tb927.10.510	Tb927.1.4970	Tb927.1.1270	Tb927.11.2580
Tb927.10.520	Tb927.1.5000	Tb927.1.1300	Tb927.11.2680
Tb927.10.6400	Tb927.1.730	Tb927.1.1310	Tb927.11.3290
Tb927.10.6510	Tb927.1.740	Tb927.1.1330	Tb927.11.3710
Tb927.10.6850	Tb927.1.790	Tb927.1.1340	Tb927.11.4060
Tb927.10.7090	Tb927.1.840	Tb927.1.1370	Tb927.11.4330
Tb927.10.7620	Tb927.10.10110	Tb927.1.1380	Tb927.11.4870
Tb927.10.9360	Tb927.10.10120	Tb927.1.1390	Tb927.11.5290
Tb927.10.9420	Tb927.10.10130	Tb927.1.1400	Tb927.11.5600
Tb927.10.9820	Tb927.10.10160	Tb927.1.1420	Tb927.11.7330
Tb927.10.9860	Tb927.10.10300	Tb927.1.1470	Tb927.11.8800
Tb927.11.10340	Tb927.10.10310	Tb927.1.1500	Tb927.11.8910
Tb927.11.11460	Tb927.10.10400	Tb927.1.1530	Tb927.11.8970
Tb927.11.1250	Tb927.10.10420	Tb927.1.1540	Tb927.11.9570
Tb927.11.12880	Tb927.10.10440	Tb927.1.1550	Tb927.2.2510
Tb927.11.13180	Tb927.10.10610	Tb927.1.1560	Tb927.2.2520
Tb927.11.1320	Tb927.10.10680	Tb927.1.1580	Tb927.2.2970
Tb927.11.13280	Tb927.10.1070	Tb927.1.1600	Tb927.2.3030
Tb927.11.13290	Tb927.10.10740	Tb927.1.1610	Tb927.2.6100
Tb927.11.13440	Tb927.10.10780	Tb927.1.1620	Tb927.3.1080
Tb927.11.1350	Tb927.10.10830	Tb927.1.1680	Tb927.3.1410
Tb927.11.14350	Tb927.10.11030	Tb927.1.1690	Tb927.3.3660
Tb927.11.14360	Tb927.10.11050	Tb927.1.1700	Tb927.3.3680
Tb927.11.14760	Tb927.10.11070	Tb927.1.1710	Tb927.3.3990
Tb927.11.15040	Tb927.10.11160	Tb927.1.1720	Tb927.3.4640
Tb927.11.15640	Tb927.10.11260	Tb927.1.1730	Tb927.3.4920
Tb927.11.16860	Tb927.10.11280	Tb927.1.1740	Tb927.3.5210
Tb927.11.16930	Tb927.10.11350	Tb927.1.1750	Tb927.3.5480
Tb927.11.2530	Tb927.10.11370	Tb927.1.1790	Tb927.3.5560
Tb927.11.2580	Tb927.10.11420	Tb927.1.1820	Tb927.3.5630
Tb927.11.2690	Tb927.10.11480	Tb927.1.1840	Tb927.3.700
Tb927.11.270	Tb927.10.11500	Tb927.1.1850	Tb927.3.810
Tb927.11.2750	Tb927.10.11520	Tb927.1.1880	Tb927.3.940
Tb927.11.3100	Tb927.10.1160	Tb927.1.1890	Tb927.4.1440
Tb927.11.3260	Tb927.10.11770	Tb927.1.1910	Tb927.4.1470
Tb927.11.4690	Tb927.10.11820	Tb927.1.1920	Tb927.4.1490
Tb927.11.5060	Tb927.10.11870	Tb927.1.1930	Tb927.4.1500
Tb927.11.5090	Tb927.10.11890	Tb927.1.1960	Tb927.4.1540
Tb927.11.5290	Tb927.10.11900	Tb927.1.1980	Tb927.4.1660
Tb927.11.540	Tb927.10.11930	Tb927.1.1990	Tb927.4.2550
Tb927.11.540	Tb927.10.11940	Tb927.1.2100	Tb927.4.4300
Tb927.11.5500	Tb927.10.12000	Tb927.1.2110	Tb927.5.1130
Tb927.11.5780	Tb927.10.12050	Tb927.1.2120	Tb927.5.2380
Tb927.11.7218	Tb927.10.12080	Tb927.1.2150	Tb927.5.3640
Tb927.11.7380	Tb927.10.12250	Tb927.1.2320	Tb927.5.520
Tb927.11.7780	Tb927.10.1230	Tb927.1.2420	Tb927.6.1550
Tb927.11.7900	Tb927.10.12300	Tb927.1.2570	Tb927.6.2390
Tb927.11.8400	Tb927.10.12310	Tb927.1.2580	Tb927.6.3510
Tb927.11.8870	Tb927.10.1240	Tb927.1.2600	Tb927.6.3530
Tb927.11.8980	Tb927.10.12520	Tb927.1.2640	Tb927.6.4130
Tb927.11.9140	Tb927.10.12540	Tb927.1.2670	Tb927.6.4180
Tb927.11.9670	Tb927.10.12550	Tb927.1.2700	Tb927.7.1600
Tb927.2.1860	Tb927.10.12560	Tb927.1.2710	Tb927.7.210
Tb927.2.2510	Tb927.10.1260	Tb927.1.2730	Tb927.7.2230
Tb927.2.2520	Tb927.10.12690	Tb927.1.2740	Tb927.7.310
Tb927.2.2970	Tb927.10.12700	Tb927.1.2750	Tb927.7.3140
Tb927.2.4110	Tb927.10.12840	Tb927.1.2770	Tb927.7.3520
Tb927.2.5530	Tb927.10.12880	Tb927.1.2820	Tb927.7.3940
Tb927.2.5610	Tb927.10.12890	Tb927.1.2980	Tb927.7.3950
Tb927.2.6070	Tb927.10.12910	Tb927.1.2990	Tb927.7.4220
Tb927.3.1000	Tb927.10.12910	Tb927.1.3010	Tb927.7.4310
Tb927.3.1070	Tb927.10.12930	Tb927.1.3030	Tb927.7.5320
Tb927.3.1080	Tb927.10.12980	Tb927.1.3040	Tb927.7.7450
Tb927.3.1380	Tb927.10.13120	Tb927.1.3110	Tb927.8.1890
Tb927.3.1590	Tb927.10.13230	Tb927.1.3150	Tb927.8.4380
Tb927.3.1600	Tb927.10.13290	Tb927.1.3170	Tb927.8.6520
Tb927.3.1820	Tb927.10.13300	Tb927.1.3200	Tb927.9.10160
Tb927.3.2110	Tb927.10.13360	Tb927.1.3220	Tb927.9.10310
Tb927.3.2980	Tb927.10.13430	Tb927.1.3230	Tb927.9.11120
Tb927.3.3130	Tb927.10.13480	Tb927.1.3250	Tb927.9.13120
Tb927.3.3520	Tb927.10.13600	Tb927.1.3260	Tb927.9.2650
Tb927.3.3630	Tb927.10.13620	Tb927.1.3270	Tb927.9.3370
Tb927.3.4850	Tb927.10.1370	Tb927.1.3280	Tb927.9.4310
Tb927.3.5610	Tb927.10.13700	Tb927.1.3290	Tb927.9.5590
Tb927.3.5630	Tb927.10.13770	Tb927.1.3300	Tb927.9.9660
Tb927.3.860	Tb927.10.13810	Tb927.1.3310
Tb927.4.1590	Tb927.10.13820	Tb927.1.3320
Tb927.4.1590	Tb927.10.13830	Tb927.1.3350
Tb927.4.1660	Tb927.10.13850	Tb927.1.3390
Tb927.4.1800	Tb927.10.13910	Tb927.1.3400
Tb927.4.1990	Tb927.10.13920	Tb927.1.3410
Tb927.4.2700	Tb927.10.14000	Tb927.1.3410
Tb927.4.2950	Tb927.10.14050	Tb927.1.3550
Tb927.4.3300	Tb927.10.1410	Tb927.1.3560
Tb927.4.4150	Tb927.10.14210	Tb927.1.3670
Tb927.4.4160	Tb927.10.14250	Tb927.1.3800
Tb927.4.4600	Tb927.10.14280	Tb927.1.3810
Tb927.4.4910	Tb927.10.14350	Tb927.1.3820
Tb927.4.4910	Tb927.10.14510	Tb927.1.3840
Tb927.5.1060	Tb927.10.14820	Tb927.1.3860
Tb927.5.1550	Tb927.10.14830	Tb927.1.3880
Tb927.5.1710	Tb927.10.14840	Tb927.1.3890
Tb927.5.2780	Tb927.10.14860	Tb927.1.3910
Tb927.5.2790	Tb927.10.15010	Tb927.1.3940
Tb927.5.2930	Tb927.10.15210	Tb927.1.3950
Tb927.5.3350	Tb927.10.15250	Tb927.1.4010
Tb927.5.450	Tb927.10.15510	Tb927.1.4020
Tb927.6.1250	Tb927.10.1560	Tb927.1.4040
Tb927.6.1680	Tb927.10.15650	Tb927.1.4050
Tb927.6.2510	Tb927.10.1570	Tb927.1.4100
Tb927.6.3680	Tb927.10.15710	Tb927.1.4140
Tb927.6.3740	Tb927.10.15790	Tb927.1.4180
Tb927.6.3750	Tb927.10.15800	Tb927.1.4230
Tb927.6.3800	Tb927.10.15830	Tb927.1.4250
Tb927.6.4090	Tb927.10.15900	Tb927.1.4280
Tb927.6.4930	Tb927.10.15940	Tb927.1.4300
Tb927.6.4930	Tb927.10.160	Tb927.1.4340
Tb927.7.210	Tb927.10.160	Tb927.1.4370
Tb927.7.2230	Tb927.10.16000	Tb927.1.4380
Tb927.7.2570	Tb927.10.16010	Tb927.1.4410
Tb927.7.2960	Tb927.10.16080	Tb927.1.4420
Tb927.7.3520	Tb927.10.16090	Tb927.1.4450
Tb927.7.3940	Tb927.10.16150	Tb927.1.4490
Tb927.7.3990	Tb927.10.16170	Tb927.1.4500
Tb927.7.4710	Tb927.10.1660	Tb927.1.4520
Tb927.7.4890	Tb927.10.1730	Tb927.1.4540
Tb927.7.4980	Tb927.10.1750	Tb927.1.4560
Tb927.7.5470	Tb927.10.180	Tb927.1.4600
Tb927.7.600	Tb927.10.1820	Tb927.1.4630
Tb927.7.610	Tb927.10.1870	Tb927.1.4650
Tb927.7.6350	Tb927.10.1870	Tb927.1.4680
Tb927.7.7080	Tb927.10.1880	Tb927.1.4690
Tb927.7.7210	Tb927.10.1930	Tb927.1.4700
Tb927.7.800	Tb927.10.1950	Tb927.1.4710
Tb927.8.1060	Tb927.10.2000	Tb927.1.4730
Tb927.8.1310	Tb927.10.2000	Tb927.1.4740
Tb927.8.1420	Tb927.10.2030	Tb927.1.4760
Tb927.8.1470	Tb927.10.2050	Tb927.1.4780
Tb927.8.1720	Tb927.10.2060	Tb927.1.4800
Tb927.8.1740	Tb927.10.2220	Tb927.1.4830
Tb927.8.1850	Tb927.10.2230	Tb927.1.4970
Tb927.8.1890	Tb927.10.2300	Tb927.1.5000
Tb927.8.2070	Tb927.10.2350	Tb927.1.5030
Tb927.8.2260	Tb927.10.2540	Tb927.1.580
Tb927.8.2270	Tb927.10.2550	Tb927.1.610
Tb927.8.2280	Tb927.10.2560	Tb927.1.670
Tb927.8.2550	Tb927.10.2590	Tb927.1.690
Tb927.8.2740	Tb927.10.2680	Tb927.1.700
Tb927.8.3330	Tb927.10.280	Tb927.1.710
Tb927.8.3580	Tb927.10.2800	Tb927.1.720
Tb927.8.3690	Tb927.10.2960	Tb927.1.730
Tb927.8.3830	Tb927.10.3040	Tb927.1.740
Tb927.8.4440	Tb927.10.3080	Tb927.1.750
Tb927.8.5130	Tb927.10.3110	Tb927.1.760
Tb927.8.5700	Tb927.10.3120	Tb927.1.780
Tb927.8.5810	Tb927.10.3210	Tb927.1.790
Tb927.8.6580	Tb927.10.3250	Tb927.1.830
Tb927.8.6590	Tb927.10.3320	Tb927.1.830
Tb927.8.7530	Tb927.10.340	Tb927.1.840
Tb927.8.8170	Tb927.10.3570	Tb927.1.860
Tb927.8.8180	Tb927.10.3580	Tb927.1.890
Tb927.9.10310	Tb927.10.3590	Tb927.1.990
Tb927.9.11040	Tb927.10.3610	Tb927.10.10110
Tb927.9.12140	Tb927.10.3650	Tb927.10.10120
Tb927.9.12500	Tb927.10.3690	Tb927.10.10130
Tb927.9.13120	Tb927.10.3770	Tb927.10.10160
Tb927.9.14160	Tb927.10.380	Tb927.10.10300
Tb927.9.2650	Tb927.10.4000	Tb927.10.10310
Tb927.9.3780	Tb927.10.4020	Tb927.10.10400
Tb927.9.4440	Tb927.10.4080	Tb927.10.10420
Tb927.9.4520	Tb927.10.4130	Tb927.10.10440
Tb927.9.7170	Tb927.10.4240	Tb927.10.10610
Tb927.9.7210	Tb927.10.4280	Tb927.10.10680
Tb927.9.9080	Tb927.10.430	Tb927.10.1070
Tb927.9.9660	Tb927.10.4310	Tb927.10.10740
	Tb927.10.4330	Tb927.10.10780
	Tb927.10.4550	Tb927.10.10830
	Tb927.10.4590	Tb927.10.11030
	Tb927.10.470	Tb927.10.11050
	Tb927.10.4850	Tb927.10.11160
	Tb927.10.4880	Tb927.10.11260
	Tb927.10.4910	Tb927.10.11280
	Tb927.10.4940	Tb927.10.11350
	Tb927.10.4990	Tb927.10.11370
	Tb927.10.5010	Tb927.10.11420
	Tb927.10.5050	Tb927.10.11500
	Tb927.10.5060	Tb927.10.11520
	Tb927.10.510	Tb927.10.1160
	Tb927.10.5110	Tb927.10.11770
	Tb927.10.5120	Tb927.10.11820
	Tb927.10.5130	Tb927.10.11870
	Tb927.10.520	Tb927.10.11890
	Tb927.10.5220	Tb927.10.11900
	Tb927.10.5290	Tb927.10.11940
	Tb927.10.5320	Tb927.10.12000
	Tb927.10.5400	Tb927.10.12050
	Tb927.10.5440	Tb927.10.12080
	Tb927.10.5500	Tb927.10.12250
	Tb927.10.5540	Tb927.10.12300
	Tb927.10.5570	Tb927.10.1240
	Tb927.10.5590	Tb927.10.12520
	Tb927.10.5660	Tb927.10.12540
	Tb927.10.5790	Tb927.10.12550
	Tb927.10.5820	Tb927.10.12560
	Tb927.10.5830	Tb927.10.1260
	Tb927.10.5900	Tb927.10.12690
	Tb927.10.600	Tb927.10.12700
	Tb927.10.6030	Tb927.10.12880
	Tb927.10.610	Tb927.10.12890
	Tb927.10.6170	Tb927.10.12910
	Tb927.10.6200	Tb927.10.12910
	Tb927.10.6300	Tb927.10.12930
	Tb927.10.6400	Tb927.10.12980
	Tb927.10.6430	Tb927.10.13120
	Tb927.10.6510	Tb927.10.13200
	Tb927.10.660	Tb927.10.13300
	Tb927.10.670	Tb927.10.13360
	Tb927.10.680	Tb927.10.13430
	Tb927.10.6850	Tb927.10.13480
	Tb927.10.7040	Tb927.10.13600
	Tb927.10.7090	Tb927.10.13620
	Tb927.10.710	Tb927.10.1370
	Tb927.10.7310	Tb927.10.13700
	Tb927.10.7380	Tb927.10.13810
	Tb927.10.7410	Tb927.10.13820
	Tb927.10.7520	Tb927.10.13830
	Tb927.10.7570	Tb927.10.13850
	Tb927.10.760	Tb927.10.13910
	Tb927.10.7610	Tb927.10.13920
	Tb927.10.7620	Tb927.10.13990
	Tb927.10.770	Tb927.10.14000
	Tb927.10.7720	Tb927.10.14050
	Tb927.10.7770	Tb927.10.1410
	Tb927.10.7910	Tb927.10.14210
	Tb927.10.8010	Tb927.10.14250
	Tb927.10.8030	Tb927.10.14280
	Tb927.10.8050	Tb927.10.14350
	Tb927.10.8110	Tb927.10.14510
	Tb927.10.8160	Tb927.10.14530
	Tb927.10.8210	Tb927.10.14820
	Tb927.10.8320	Tb927.10.14830
	Tb927.10.8610	Tb927.10.14840
	Tb927.10.8620	Tb927.10.14860
	Tb927.10.8630	Tb927.10.15010
	Tb927.10.8730	Tb927.10.15220
	Tb927.10.880	Tb927.10.15250
	Tb927.10.8890	Tb927.10.15410
	Tb927.10.8900	Tb927.10.1560
	Tb927.10.8950	Tb927.10.15650
	Tb927.10.8970	Tb927.10.1570
	Tb927.10.8980	Tb927.10.15710
	Tb927.10.900	Tb927.10.15790
	Tb927.10.9000	Tb927.10.15830
	Tb927.10.9110	Tb927.10.15900
	Tb927.10.9120	Tb927.10.15940
	Tb927.10.9140	Tb927.10.160
	Tb927.10.9190	Tb927.10.160
	Tb927.10.9190	Tb927.10.16000
	Tb927.10.9270	Tb927.10.16010
	Tb927.10.9280	Tb927.10.16080
	Tb927.10.9420	Tb927.10.16090
	Tb927.10.9440	Tb927.10.16150
	Tb927.10.9720	Tb927.10.16170
	Tb927.10.9760	Tb927.10.1690
	Tb927.10.9790	Tb927.10.1730
	Tb927.10.9810	Tb927.10.1750
	Tb927.10.9820	Tb927.10.180
	Tb927.10.9830	Tb927.10.1820
	Tb927.10.9860	Tb927.10.1870
	Tb927.10.9940	Tb927.10.1870
	Tb927.10.9970	Tb927.10.1880
	Tb927.11.10020	Tb927.10.1930
	Tb927.11.10050	Tb927.10.1950
	Tb927.11.10080	Tb927.10.2000
	Tb927.11.1010	Tb927.10.2000
	Tb927.11.10140	Tb927.10.2030
	Tb927.11.10150	Tb927.10.2050
	Tb927.11.10170	Tb927.10.2060
	Tb927.11.10240	Tb927.10.2140
	Tb927.11.10400	Tb927.10.2150
	Tb927.11.10510	Tb927.10.2220
	Tb927.11.10570	Tb927.10.2230
	Tb927.11.10590	Tb927.10.2300
	Tb927.11.10600	Tb927.10.2350
	Tb927.11.10720	Tb927.10.2540
	Tb927.11.10780	Tb927.10.2550
	Tb927.11.10960	Tb927.10.2560
	Tb927.11.11120	Tb927.10.2590
	Tb927.11.11130	Tb927.10.2680
	Tb927.11.11280	Tb927.10.280
	Tb927.11.11380	Tb927.10.2800
	Tb927.11.11390	Tb927.10.2960
	Tb927.11.11440	Tb927.10.2980
	Tb927.11.11460	Tb927.10.300
	Tb927.11.11470	Tb927.10.3030
	Tb927.11.11490	Tb927.10.3040
	Tb927.11.11490	Tb927.10.3080
	Tb927.11.11620	Tb927.10.3120
	Tb927.11.11630	Tb927.10.3250
	Tb927.11.11680	Tb927.10.3320
	Tb927.11.11870	Tb927.10.340
	Tb927.11.11930	Tb927.10.3570
	Tb927.11.11930	Tb927.10.3580
	Tb927.11.11950	Tb927.10.3590
	Tb927.11.12040	Tb927.10.3610
	Tb927.11.12160	Tb927.10.3650
	Tb927.11.12230	Tb927.10.3660
	Tb927.11.12240	Tb927.10.3690
	Tb927.11.12350	Tb927.10.3770
	Tb927.11.1250	Tb927.10.380
	Tb927.11.1270	Tb927.10.4000
	Tb927.11.12740	Tb927.10.4020
	Tb927.11.12740	Tb927.10.4080
	Tb927.11.12880	Tb927.10.4130
	Tb927.11.1290	Tb927.10.4230
	Tb927.11.1310	Tb927.10.4240
	Tb927.11.13140	Tb927.10.4280
	Tb927.11.13180	Tb927.10.430
	Tb927.11.1320	Tb927.10.4310
	Tb927.11.13280	Tb927.10.4330
	Tb927.11.13290	Tb927.10.4550
	Tb927.11.13440	Tb927.10.4590
	Tb927.11.1350	Tb927.10.4610
	Tb927.11.13510	Tb927.10.470
	Tb927.11.13580	Tb927.10.4850
	Tb927.11.13590	Tb927.10.4880
	Tb927.11.13620	Tb927.10.4910
	Tb927.11.13650	Tb927.10.4990
	Tb927.11.1370	Tb927.10.5010
	Tb927.11.13710	Tb927.10.5050
	Tb927.11.13760	Tb927.10.5060
	Tb927.11.13830	Tb927.10.510
	Tb927.11.13840	Tb927.10.5110
	Tb927.11.13890	Tb927.10.5120
	Tb927.11.13910	Tb927.10.5130
	Tb927.11.1400	Tb927.10.520
	Tb927.11.14080	Tb927.10.5220
	Tb927.11.14350	Tb927.10.5290
	Tb927.11.14360	Tb927.10.5320
	Tb927.11.14380	Tb927.10.5400
	Tb927.11.14480	Tb927.10.5440
	Tb927.11.1450	Tb927.10.5500
	Tb927.11.14570	Tb927.10.5540
	Tb927.11.14700	Tb927.10.5570
	Tb927.11.14730	Tb927.10.5590
	Tb927.11.14790	Tb927.10.5660
	Tb927.11.14790	Tb927.10.5760
	Tb927.11.14800	Tb927.10.5820
	Tb927.11.14940	Tb927.10.5830
	Tb927.11.14980	Tb927.10.5900
	Tb927.11.15040	Tb927.10.600
	Tb927.11.15070	Tb927.10.6030
	Tb927.11.15240	Tb927.10.6060
	Tb927.11.15300	Tb927.10.6070
	Tb927.11.1540	Tb927.10.6090
	Tb927.11.15440	Tb927.10.610
	Tb927.11.15470	Tb927.10.6170
	Tb927.11.15500	Tb927.10.6200
	Tb927.11.15620	Tb927.10.6300
	Tb927.11.15640	Tb927.10.6400
	Tb927.11.15650	Tb927.10.6430
	Tb927.11.15700	Tb927.10.6510
	Tb927.11.15730	Tb927.10.660
	Tb927.11.15810	Tb927.10.670
	Tb927.11.15820	Tb927.10.680
	Tb927.11.15840	Tb927.10.6850
	Tb927.11.15850	Tb927.10.7040
	Tb927.11.15860	Tb927.10.7090
	Tb927.11.1620	Tb927.10.710
	Tb927.11.16220	Tb927.10.7310
	Tb927.11.1630	Tb927.10.7380
	Tb927.11.16360	Tb927.10.7410
	Tb927.11.16380	Tb927.10.7520
	Tb927.11.16400	Tb927.10.7570
	Tb927.11.16420	Tb927.10.760
	Tb927.11.16430	Tb927.10.7610
	Tb927.11.16480	Tb927.10.7620
	Tb927.11.1650	Tb927.10.770
	Tb927.11.16510	Tb927.10.7720
	Tb927.11.16530	Tb927.10.7740
	Tb927.11.1670	Tb927.10.7770
	Tb927.11.16730	Tb927.10.7910
	Tb927.11.16750	Tb927.10.8010
	Tb927.11.16860	Tb927.10.8050
	Tb927.11.16870	Tb927.10.810
	Tb927.11.16930	Tb927.10.8110
	Tb927.11.16940	Tb927.10.8160
	Tb927.11.170	Tb927.10.8210
	Tb927.11.1700	Tb927.10.830
	Tb927.11.17015	Tb927.10.8320
	Tb927.11.1710	Tb927.10.8610
	Tb927.11.1780	Tb927.10.8620
	Tb927.11.180	Tb927.10.8730
	Tb927.11.1950	Tb927.10.880
	Tb927.11.2000	Tb927.10.8890
	Tb927.11.2010	Tb927.10.8900
	Tb927.11.2160	Tb927.10.8950
	Tb927.11.240	Tb927.10.8970
	Tb927.11.2530	Tb927.10.8980
	Tb927.11.2580	Tb927.10.900
	Tb927.11.2650	Tb927.10.9000
	Tb927.11.2680	Tb927.10.9110
	Tb927.11.2690	Tb927.10.9120
	Tb927.11.270	Tb927.10.9140
	Tb927.11.2720	Tb927.10.9190
	Tb927.11.2750	Tb927.10.9190
	Tb927.11.2800	Tb927.10.9270
	Tb927.11.2910	Tb927.10.9280
	Tb927.11.2920	Tb927.10.9360
	Tb927.11.2930	Tb927.10.9420
	Tb927.11.2990	Tb927.10.9440
	Tb927.11.3010	Tb927.10.9720
	Tb927.11.3040	Tb927.10.9760
	Tb927.11.3100	Tb927.10.9790
	Tb927.11.3220	Tb927.10.9810
	Tb927.11.3260	Tb927.10.9820
	Tb927.11.3290	Tb927.10.9830
	Tb927.11.3640	Tb927.10.9860
	Tb927.11.3670	Tb927.10.9940
	Tb927.11.3700	Tb927.10.9970
	Tb927.11.3700	Tb927.11.10020
	Tb927.11.3710	Tb927.11.10050
	Tb927.11.3860	Tb927.11.10080
	Tb927.11.3940	Tb927.11.1010
	Tb927.11.3980	Tb927.11.10140
	Tb927.11.4020	Tb927.11.10150
	Tb927.11.4060	Tb927.11.10170
	Tb927.11.4140	Tb927.11.10240
	Tb927.11.4320	Tb927.11.10340
	Tb927.11.4330	Tb927.11.10400
	Tb927.11.4490	Tb927.11.10510
	Tb927.11.4650	Tb927.11.10570
	Tb927.11.4650	Tb927.11.10590
	Tb927.11.4680	Tb927.11.10600
	Tb927.11.4690	Tb927.11.10690
	Tb927.11.4780	Tb927.11.10720
	Tb927.11.480	Tb927.11.10780
	Tb927.11.4810	Tb927.11.10960
	Tb927.11.4850	Tb927.11.11120
	Tb927.11.4870	Tb927.11.11130
	Tb927.11.5030	Tb927.11.11250
	Tb927.11.5050	Tb927.11.11280
	Tb927.11.5060	Tb927.11.11380
	Tb927.11.5090	Tb927.11.11390
	Tb927.11.5240	Tb927.11.11440
	Tb927.11.5280	Tb927.11.11460
	Tb927.11.5290	Tb927.11.11470
	Tb927.11.5380	Tb927.11.11490
	Tb927.11.540	Tb927.11.11490
	Tb927.11.540	Tb927.11.11620
	Tb927.11.5450	Tb927.11.11630
	Tb927.11.5500	Tb927.11.11780
	Tb927.11.5530	Tb927.11.11870
	Tb927.11.5600	Tb927.11.11930
	Tb927.11.570	Tb927.11.11930
	Tb927.11.5740	Tb927.11.11950
	Tb927.11.5760	Tb927.11.12040
	Tb927.11.5780	Tb927.11.12160
	Tb927.11.5820	Tb927.11.12230
	Tb927.11.5880	Tb927.11.12240
	Tb927.11.590	Tb927.11.1250
	Tb927.11.5920	Tb927.11.1270
	Tb927.11.5990	Tb927.11.12740
	Tb927.11.600	Tb927.11.12740
	Tb927.11.6000	Tb927.11.12880
	Tb927.11.6010	Tb927.11.1290
	Tb927.11.6100	Tb927.11.1310
	Tb927.11.6150	Tb927.11.13140
	Tb927.11.6250	Tb927.11.13180
	Tb927.11.640	Tb927.11.1320
	Tb927.11.6470	Tb927.11.13290
	Tb927.11.6550	Tb927.11.13440
	Tb927.11.6630	Tb927.11.1350
	Tb927.11.6640	Tb927.11.13510
	Tb927.11.6660	Tb927.11.13580
	Tb927.11.6700	Tb927.11.13590
	Tb927.11.6770	Tb927.11.13620
	Tb927.11.6830	Tb927.11.13650
	Tb927.11.6890	Tb927.11.1370
	Tb927.11.6900	Tb927.11.13710
	Tb927.11.6970	Tb927.11.13760
	Tb927.11.6970	Tb927.11.13830
	Tb927.11.6980	Tb927.11.13840
	Tb927.11.7040	Tb927.11.13890
	Tb927.11.7170	Tb927.11.13910
	Tb927.11.7214	Tb927.11.1400
	Tb927.11.7250	Tb927.11.14080
	Tb927.11.7330	Tb927.11.14350
	Tb927.11.7380	Tb927.11.14360
	Tb927.11.7390	Tb927.11.14380
	Tb927.11.7540	Tb927.11.14440
	Tb927.11.7590	Tb927.11.14480
	Tb927.11.7780	Tb927.11.1450
	Tb927.11.7790	Tb927.11.14570
	Tb927.11.7900	Tb927.11.14700
	Tb927.11.7920	Tb927.11.14730
	Tb927.11.7960	Tb927.11.14760
	Tb927.11.8040	Tb927.11.14790
	Tb927.11.8110	Tb927.11.14790
	Tb927.11.8400	Tb927.11.14940
	Tb927.11.870	Tb927.11.14980
	Tb927.11.8800	Tb927.11.15040
	Tb927.11.8870	Tb927.11.15240
	Tb927.11.8910	Tb927.11.15300
	Tb927.11.8970	Tb927.11.1540
	Tb927.11.8980	Tb927.11.15440
	Tb927.11.8990	Tb927.11.15470
	Tb927.11.9140	Tb927.11.15500
	Tb927.11.9150	Tb927.11.15620
	Tb927.11.9280	Tb927.11.15640
	Tb927.11.9310	Tb927.11.15650
	Tb927.11.9330	Tb927.11.15700
	Tb927.11.9360	Tb927.11.15730
	Tb927.11.9390	Tb927.11.15810
	Tb927.11.940	Tb927.11.15820
	Tb927.11.9560	Tb927.11.15850
	Tb927.11.9570	Tb927.11.15910
	Tb927.11.9600	Tb927.11.1620
	Tb927.11.9670	Tb927.11.16220
	Tb927.11.9750	Tb927.11.1630
	Tb927.11.9830	Tb927.11.16360
	Tb927.11.9900	Tb927.11.16380
	Tb927.11.9930	Tb927.11.16400
	Tb927.11.9980	Tb927.11.16420
	Tb927.2.1860	Tb927.11.16430
	Tb927.2.2210	Tb927.11.16480
	Tb927.2.2220	Tb927.11.1650
	Tb927.2.2400	Tb927.11.16510
	Tb927.2.2470	Tb927.11.16530
	Tb927.2.2510	Tb927.11.1670
	Tb927.2.2520	Tb927.11.16730
	Tb927.2.2940	Tb927.11.16750
	Tb927.2.2970	Tb927.11.16860
	Tb927.2.3030	Tb927.11.16870
	Tb927.2.3180	Tb927.11.16890
	Tb927.2.3330	Tb927.11.16930
	Tb927.2.3420	Tb927.11.16940
	Tb927.2.3610	Tb927.11.16990
	Tb927.2.3800	Tb927.11.170
	Tb927.2.4090	Tb927.11.1700
	Tb927.2.4110	Tb927.11.17015
	Tb927.2.4130	Tb927.11.1780
	Tb927.2.4380	Tb927.11.180
	Tb927.2.4400	Tb927.11.1950
	Tb927.2.4590	Tb927.11.2000
	Tb927.2.4610	Tb927.11.2010
	Tb927.2.4700	Tb927.11.2160
	Tb927.2.4740	Tb927.11.240
	Tb927.2.4830	Tb927.11.2530
	Tb927.2.4890	Tb927.11.2580
	Tb927.2.4990	Tb927.11.2650
	Tb927.2.5020	Tb927.11.2660
	Tb927.2.5140	Tb927.11.2690
	Tb927.2.5180	Tb927.11.270
	Tb927.2.5210	Tb927.11.2720
	Tb927.2.5410	Tb927.11.2750
	Tb927.2.5530	Tb927.11.2790
	Tb927.2.5610	Tb927.11.2800
	Tb927.2.5720	Tb927.11.2910
	Tb927.2.5900	Tb927.11.2920
	Tb927.2.5930	Tb927.11.2930
	Tb927.2.6070	Tb927.11.2990
	Tb927.2.6100	Tb927.11.3010
	Tb927.3.1000	Tb927.11.3040
	Tb927.3.1070	Tb927.11.3100
	Tb927.3.1080	Tb927.11.3220
	Tb927.3.1100	Tb927.11.3260
	Tb927.3.1160	Tb927.11.3270
	Tb927.3.1180	Tb927.11.3290
	Tb927.3.1380	Tb927.11.3300
	Tb927.3.1410	Tb927.11.3530
	Tb927.3.1590	Tb927.11.3530
	Tb927.3.1690	Tb927.11.3640
	Tb927.3.1710	Tb927.11.3670
	Tb927.3.1720	Tb927.11.3700
	Tb927.3.1730	Tb927.11.3700
	Tb927.3.1760	Tb927.11.3860
	Tb927.3.1790	Tb927.11.3940
	Tb927.3.1810	Tb927.11.3980
	Tb927.3.1820	Tb927.11.4020
	Tb927.3.1840	Tb927.11.4140
	Tb927.3.1890	Tb927.11.4260
	Tb927.3.1940	Tb927.11.4320
	Tb927.3.2010	Tb927.11.4330
	Tb927.3.2080	Tb927.11.4490
	Tb927.3.2110	Tb927.11.4650
	Tb927.3.2130	Tb927.11.4650
	Tb927.3.2180	Tb927.11.4680
	Tb927.3.2230	Tb927.11.4690
	Tb927.3.2260	Tb927.11.4780
	Tb927.3.2300	Tb927.11.480
	Tb927.3.2370	Tb927.11.4810
	Tb927.3.2390	Tb927.11.4850
	Tb927.3.2630	Tb927.11.4870
	Tb927.3.2650	Tb927.11.5030
	Tb927.3.2670	Tb927.11.5050
	Tb927.3.2860	Tb927.11.5060
	Tb927.3.2880	Tb927.11.5090
	Tb927.3.2920	Tb927.11.5240
	Tb927.3.2970	Tb927.11.5280
	Tb927.3.2980	Tb927.11.5290
	Tb927.3.3050	Tb927.11.5380
	Tb927.3.3130	Tb927.11.5390
	Tb927.3.3330	Tb927.11.540
	Tb927.3.3520	Tb927.11.540
	Tb927.3.3620	Tb927.11.5400
	Tb927.3.3630	Tb927.11.5440
	Tb927.3.3660	Tb927.11.5450
	Tb927.3.3680	Tb927.11.5500
	Tb927.3.3890	Tb927.11.5530
	Tb927.3.3990	Tb927.11.5600
	Tb927.3.4030	Tb927.11.570
	Tb927.3.4130	Tb927.11.5740
	Tb927.3.4140	Tb927.11.5760
	Tb927.3.4210	Tb927.11.5780
	Tb927.3.4260	Tb927.11.5820
	Tb927.3.4380	Tb927.11.5880
	Tb927.3.4420	Tb927.11.590
	Tb927.3.4530	Tb927.11.5920
	Tb927.3.4640	Tb927.11.5990
	Tb927.3.4700	Tb927.11.600
	Tb927.3.4700	Tb927.11.6000
	Tb927.3.4740	Tb927.11.6010
	Tb927.3.4780	Tb927.11.6100
	Tb927.3.4890	Tb927.11.6150
	Tb927.3.4920	Tb927.11.6230
	Tb927.3.4950	Tb927.11.6250
	Tb927.3.5000	Tb927.11.640
	Tb927.3.5210	Tb927.11.6470
	Tb927.3.5240	Tb927.11.6550
	Tb927.3.5360	Tb927.11.6630
	Tb927.3.5480	Tb927.11.6640
	Tb927.3.5560	Tb927.11.6660
	Tb927.3.5600	Tb927.11.6700
	Tb927.3.5610	Tb927.11.6770
	Tb927.3.5630	Tb927.11.6830
	Tb927.3.700	Tb927.11.6900
	Tb927.3.750	Tb927.11.6970
	Tb927.3.770	Tb927.11.6970
	Tb927.3.810	Tb927.11.6980
	Tb927.3.820	Tb927.11.7040
	Tb927.3.860	Tb927.11.7170
	Tb927.3.940	Tb927.11.7212
	Tb927.3.950	Tb927.11.7214
	Tb927.3.970	Tb927.11.7218
	Tb927.4.1070	Tb927.11.7250
	Tb927.4.1130	Tb927.11.7330
	Tb927.4.1260	Tb927.11.7380
	Tb927.4.1440	Tb927.11.7390
	Tb927.4.1470	Tb927.11.7460
	Tb927.4.1490	Tb927.11.7510
	Tb927.4.1500	Tb927.11.7540
	Tb927.4.1540	Tb927.11.7590
	Tb927.4.1590	Tb927.11.7780
	Tb927.4.1590	Tb927.11.7790
	Tb927.4.1610	Tb927.11.7900
	Tb927.4.1660	Tb927.11.7920
	Tb927.4.1670	Tb927.11.7960
	Tb927.4.1750	Tb927.11.8040
	Tb927.4.1760	Tb927.11.8110
	Tb927.4.1810	Tb927.11.8400
	Tb927.4.2150	Tb927.11.870
	Tb927.4.2250	Tb927.11.8800
	Tb927.4.2260	Tb927.11.8870
	Tb927.4.2310	Tb927.11.8910
	Tb927.4.2360	Tb927.11.8980
	Tb927.4.2440	Tb927.11.8990
	Tb927.4.2480	Tb927.11.9140
	Tb927.4.2520	Tb927.11.9150
	Tb927.4.2550	Tb927.11.9280
	Tb927.4.2560	Tb927.11.9310
	Tb927.4.2580	Tb927.11.9330
	Tb927.4.2700	Tb927.11.9360
	Tb927.4.2720	Tb927.11.9390
	Tb927.4.2790	Tb927.11.940
	Tb927.4.2900	Tb927.11.9450
	Tb927.4.2910	Tb927.11.9560
	Tb927.4.2940	Tb927.11.9570
	Tb927.4.3010	Tb927.11.9600
	Tb927.4.3040	Tb927.11.9670
	Tb927.4.3070	Tb927.11.9750
	Tb927.4.3080	Tb927.11.9830
	Tb927.4.3150	Tb927.11.9900
	Tb927.4.330	Tb927.11.9930
	Tb927.4.3300	Tb927.11.9980
	Tb927.4.3390	Tb927.2.1680
	Tb927.4.340	Tb927.2.1860
	Tb927.4.3450	Tb927.2.2210
	Tb927.4.3660	Tb927.2.2220
	Tb927.4.3680	Tb927.2.2400
	Tb927.4.3690	Tb927.2.2440
	Tb927.4.3960	Tb927.2.2470
	Tb927.4.4140	Tb927.2.2510
	Tb927.4.4150	Tb927.2.2520
	Tb927.4.4160	Tb927.2.2940
	Tb927.4.420	Tb927.2.2970
	Tb927.4.4210	Tb927.2.3030
	Tb927.4.4300	Tb927.2.3180
	Tb927.4.440	Tb927.2.3330
	Tb927.4.4600	Tb927.2.3420
	Tb927.4.4610	Tb927.2.3610
	Tb927.4.4620	Tb927.2.3800
	Tb927.4.4680	Tb927.2.3910
	Tb927.4.480	Tb927.2.4090
	Tb927.4.4910	Tb927.2.4110
	Tb927.4.4910	Tb927.2.4130
	Tb927.4.4980	Tb927.2.4380
	Tb927.4.600	Tb927.2.4400
	Tb927.4.630	Tb927.2.4460
	Tb927.4.650	Tb927.2.4590
	Tb927.4.700	Tb927.2.4610
	Tb927.4.720	Tb927.2.4700
	Tb927.4.830	Tb927.2.4740
	Tb927.4.940	Tb927.2.4830
	Tb927.4.950	Tb927.2.4890
	Tb927.5.1030	Tb927.2.4990
	Tb927.5.1060	Tb927.2.5020
	Tb927.5.1130	Tb927.2.5140
	Tb927.5.1210	Tb927.2.5180
	Tb927.5.1240	Tb927.2.5210
	Tb927.5.1310	Tb927.2.5410
	Tb927.5.1510	Tb927.2.5530
	Tb927.5.1520	Tb927.2.5610
	Tb927.5.1530	Tb927.2.5660
	Tb927.5.1550	Tb927.2.5720
	Tb927.5.1710	Tb927.2.5900
	Tb927.5.1720	Tb927.2.5930
	Tb927.5.1790	Tb927.2.6070
	Tb927.5.1940	Tb927.2.6100
	Tb927.5.2000	Tb927.3.1000
	Tb927.5.2070	Tb927.3.1070
	Tb927.5.2100	Tb927.3.1080
	Tb927.5.2150	Tb927.3.1100
	Tb927.5.2380	Tb927.3.1160
	Tb927.5.2550	Tb927.3.1180
	Tb927.5.2580	Tb927.3.1380
	Tb927.5.2780	Tb927.3.1410
	Tb927.5.2790	Tb927.3.1590
	Tb927.5.2810	Tb927.3.1600
	Tb927.5.2830	Tb927.3.1690
	Tb927.5.2930	Tb927.3.1710
	Tb927.5.3000	Tb927.3.1720
	Tb927.5.3010	Tb927.3.1730
	Tb927.5.3040	Tb927.3.1760
	Tb927.5.3060	Tb927.3.1790
	Tb927.5.3090	Tb927.3.1810
	Tb927.5.3110	Tb927.3.1820
	Tb927.5.3140	Tb927.3.1840
	Tb927.5.3300	Tb927.3.1890
	Tb927.5.3340	Tb927.3.1940
	Tb927.5.3350	Tb927.3.2010
	Tb927.5.3360	Tb927.3.2080
	Tb927.5.3400	Tb927.3.2110
	Tb927.5.3410	Tb927.3.2130
	Tb927.5.3420	Tb927.3.2180
	Tb927.5.3440	Tb927.3.2230
	Tb927.5.3640	Tb927.3.2260
	Tb927.5.3690	Tb927.3.2300
	Tb927.5.3710	Tb927.3.2370
	Tb927.5.3770	Tb927.3.2390
	Tb927.5.3870	Tb927.3.2630
	Tb927.5.3910	Tb927.3.2650
	Tb927.5.3980	Tb927.3.2670
	Tb927.5.4040	Tb927.3.2860
	Tb927.5.4070	Tb927.3.2880
	Tb927.5.4080	Tb927.3.2920
	Tb927.5.4120	Tb927.3.2970
	Tb927.5.4130	Tb927.3.2980
	Tb927.5.4330	Tb927.3.3050
	Tb927.5.450	Tb927.3.3130
	Tb927.5.500	Tb927.3.3330
	Tb927.5.510	Tb927.3.3520
	Tb927.5.520	Tb927.3.3620
	Tb927.5.530	Tb927.3.3630
	Tb927.5.560	Tb927.3.3660
	Tb927.5.680	Tb927.3.3680
	Tb927.5.680	Tb927.3.3890
	Tb927.5.740	Tb927.3.3990
	Tb927.5.960	Tb927.3.4030
	Tb927.6.1200	Tb927.3.4130
	Tb927.6.1250	Tb927.3.4140
	Tb927.6.1410	Tb927.3.4210
	Tb927.6.1440	Tb927.3.4260
	Tb927.6.1510	Tb927.3.4380
	Tb927.6.1550	Tb927.3.4390
	Tb927.6.1590	Tb927.3.4420
	Tb927.6.1680	Tb927.3.4490
	Tb927.6.1710	Tb927.3.4500
	Tb927.6.1840	Tb927.3.4530
	Tb927.6.1860	Tb927.3.4550
	Tb927.6.1890	Tb927.3.4640
	Tb927.6.2010	Tb927.3.4700
	Tb927.6.2070	Tb927.3.4700
	Tb927.6.2080	Tb927.3.4720
	Tb927.6.2140	Tb927.3.4740
	Tb927.6.2160	Tb927.3.4780
	Tb927.6.2170	Tb927.3.4850
	Tb927.6.2180	Tb927.3.4890
	Tb927.6.2180	Tb927.3.4920
	Tb927.6.2230	Tb927.3.4950
	Tb927.6.2290	Tb927.3.5000
	Tb927.6.2350	Tb927.3.5090
	Tb927.6.2380	Tb927.3.5240
	Tb927.6.2390	Tb927.3.5360
	Tb927.6.2420	Tb927.3.5600
	Tb927.6.2470	Tb927.3.5610
	Tb927.6.2480	Tb927.3.5630
	Tb927.6.2490	Tb927.3.750
	Tb927.6.2510	Tb927.3.770
	Tb927.6.2540	Tb927.3.820
	Tb927.6.2590	Tb927.3.860
	Tb927.6.2610	Tb927.3.940
	Tb927.6.2630	Tb927.3.950
	Tb927.6.2790	Tb927.3.970
	Tb927.6.3050	Tb927.4.1070
	Tb927.6.3350	Tb927.4.1130
	Tb927.6.3360	Tb927.4.1260
	Tb927.6.3420	Tb927.4.1440
	Tb927.6.3510	Tb927.4.1470
	Tb927.6.3530	Tb927.4.1500
	Tb927.6.3600	Tb927.4.1540
	Tb927.6.3610	Tb927.4.1590
	Tb927.6.3630	Tb927.4.1590
	Tb927.6.3680	Tb927.4.1610
	Tb927.6.3730	Tb927.4.1660
	Tb927.6.3740	Tb927.4.1670
	Tb927.6.3850	Tb927.4.1750
	Tb927.6.3930	Tb927.4.1760
	Tb927.6.4030	Tb927.4.1800
	Tb927.6.4040	Tb927.4.1810
	Tb927.6.4070	Tb927.4.1990
	Tb927.6.4080	Tb927.4.2150
	Tb927.6.4130	Tb927.4.2250
	Tb927.6.4150	Tb927.4.2310
	Tb927.6.4180	Tb927.4.2360
	Tb927.6.4200	Tb927.4.2440
	Tb927.6.4210	Tb927.4.2480
	Tb927.6.4270	Tb927.4.2520
	Tb927.6.4400	Tb927.4.2550
	Tb927.6.4450	Tb927.4.2560
	Tb927.6.4540	Tb927.4.2580
	Tb927.6.4560	Tb927.4.2700
	Tb927.6.4580	Tb927.4.2720
	Tb927.6.4700	Tb927.4.2790
	Tb927.6.4790	Tb927.4.2900
	Tb927.6.4930	Tb927.4.2910
	Tb927.6.4930	Tb927.4.2940
	Tb927.6.4990	Tb927.4.2950
	Tb927.6.590	Tb927.4.3010
	Tb927.6.610	Tb927.4.3040
	Tb927.6.680	Tb927.4.3070
	Tb927.6.710	Tb927.4.3080
	Tb927.7.1000	Tb927.4.3150
	Tb927.7.1010	Tb927.4.330
	Tb927.7.1070	Tb927.4.3300
	Tb927.7.1080	Tb927.4.3390
	Tb927.7.1150	Tb927.4.340
	Tb927.7.1250	Tb927.4.3450
	Tb927.7.1270	Tb927.4.3660
	Tb927.7.1320	Tb927.4.3680
	Tb927.7.1340	Tb927.4.3690
	Tb927.7.1350	Tb927.4.3960
	Tb927.7.1370	Tb927.4.4140
	Tb927.7.1440	Tb927.4.4150
	Tb927.7.1490	Tb927.4.4160
	Tb927.7.1550	Tb927.4.420
	Tb927.7.1600	Tb927.4.4210
	Tb927.7.1640	Tb927.4.4300
	Tb927.7.1720	Tb927.4.440
	Tb927.7.1900	Tb927.4.4600
	Tb927.7.1910	Tb927.4.4610
	Tb927.7.2090	Tb927.4.4620
	Tb927.7.210	Tb927.4.4720
	Tb927.7.2200	Tb927.4.480
	Tb927.7.2210	Tb927.4.4910
	Tb927.7.2220	Tb927.4.4910
	Tb927.7.2230	Tb927.4.4980
	Tb927.7.2280	Tb927.4.5040
	Tb927.7.2390	Tb927.4.600
	Tb927.7.2410	Tb927.4.630
	Tb927.7.2490	Tb927.4.650
	Tb927.7.2560	Tb927.4.700
	Tb927.7.2570	Tb927.4.720
	Tb927.7.2620	Tb927.4.830
	Tb927.7.2690	Tb927.4.930
	Tb927.7.2700	Tb927.4.940
	Tb927.7.2710	Tb927.4.950
	Tb927.7.2760	Tb927.5.1030
	Tb927.7.2960	Tb927.5.1060
	Tb927.7.2990	Tb927.5.1130
	Tb927.7.3050	Tb927.5.1210
	Tb927.7.310	Tb927.5.1240
	Tb927.7.3100	Tb927.5.1310
	Tb927.7.3140	Tb927.5.1510
	Tb927.7.3240	Tb927.5.1520
	Tb927.7.3270	Tb927.5.1530
	Tb927.7.340	Tb927.5.1550
	Tb927.7.3460	Tb927.5.1710
	Tb927.7.3470	Tb927.5.1720
	Tb927.7.3500	Tb927.5.1790
	Tb927.7.3510	Tb927.5.1940
	Tb927.7.3520	Tb927.5.2000
	Tb927.7.3590	Tb927.5.2070
	Tb927.7.3750	Tb927.5.2100
	Tb927.7.3770	Tb927.5.2150
	Tb927.7.3800	Tb927.5.2380
	Tb927.7.3810	Tb927.5.2550
	Tb927.7.3910	Tb927.5.2580
	Tb927.7.3940	Tb927.5.2790
	Tb927.7.3950	Tb927.5.2810
	Tb927.7.3960	Tb927.5.2830
	Tb927.7.3970	Tb927.5.2930
	Tb927.7.3990	Tb927.5.3000
	Tb927.7.4050	Tb927.5.3010
	Tb927.7.4140	Tb927.5.3040
	Tb927.7.4200	Tb927.5.3060
	Tb927.7.4210	Tb927.5.3090
	Tb927.7.4220	Tb927.5.3110
	Tb927.7.4310	Tb927.5.3140
	Tb927.7.4430	Tb927.5.3300
	Tb927.7.4440	Tb927.5.3340
	Tb927.7.4710	Tb927.5.3350
	Tb927.7.4730	Tb927.5.3360
	Tb927.7.4890	Tb927.5.3400
	Tb927.7.4940	Tb927.5.3410
	Tb927.7.4970	Tb927.5.3420
	Tb927.7.4980	Tb927.5.3440
	Tb927.7.5110	Tb927.5.3640
	Tb927.7.5120	Tb927.5.3690
	Tb927.7.5120	Tb927.5.3710
	Tb927.7.5130	Tb927.5.3770
	Tb927.7.5260	Tb927.5.3800
	Tb927.7.5280	Tb927.5.3810
	Tb927.7.5320	Tb927.5.3820
	Tb927.7.540	Tb927.5.3830
	Tb927.7.5440	Tb927.5.3870
	Tb927.7.5470	Tb927.5.3910
	Tb927.7.5480	Tb927.5.3970
	Tb927.7.5510	Tb927.5.3980
	Tb927.7.5550	Tb927.5.4040
	Tb927.7.5550	Tb927.5.4070
	Tb927.7.560	Tb927.5.4080
	Tb927.7.5630	Tb927.5.4120
	Tb927.7.5680	Tb927.5.4130
	Tb927.7.5700	Tb927.5.4330
	Tb927.7.5720	Tb927.5.450
	Tb927.7.5740	Tb927.5.500
	Tb927.7.5780	Tb927.5.510
	Tb927.7.5820	Tb927.5.530
	Tb927.7.590	Tb927.5.560
	Tb927.7.600	Tb927.5.680
	Tb927.7.610	Tb927.5.680
	Tb927.7.6100	Tb927.5.740
	Tb927.7.620	Tb927.5.830
	Tb927.7.6200	Tb927.5.960
	Tb927.7.630	Tb927.6.1200
	Tb927.7.6350	Tb927.6.1250
	Tb927.7.640	Tb927.6.1410
	Tb927.7.6410	Tb927.6.1440
	Tb927.7.6660	Tb927.6.1510
	Tb927.7.6800	Tb927.6.1550
	Tb927.7.6940	Tb927.6.1590
	Tb927.7.6990	Tb927.6.1630
	Tb927.7.7010	Tb927.6.1680
	Tb927.7.7080	Tb927.6.1710
	Tb927.7.7090	Tb927.6.1840
	Tb927.7.7170	Tb927.6.1860
	Tb927.7.7210	Tb927.6.1890
	Tb927.7.7230	Tb927.6.2010
	Tb927.7.7330	Tb927.6.2070
	Tb927.7.7360	Tb927.6.2080
	Tb927.7.740	Tb927.6.2140
	Tb927.7.7410	Tb927.6.2160
	Tb927.7.7420	Tb927.6.2170
	Tb927.7.7430	Tb927.6.2180
	Tb927.7.7440	Tb927.6.2180
	Tb927.7.7450	Tb927.6.2230
	Tb927.7.800	Tb927.6.2290
	Tb927.7.840	Tb927.6.2350
	Tb927.7.870	Tb927.6.2380
	Tb927.7.890	Tb927.6.2420
	Tb927.7.910	Tb927.6.2470
	Tb927.7.990	Tb927.6.2480
	Tb927.8.1010	Tb927.6.2490
	Tb927.8.1030	Tb927.6.2510
	Tb927.8.1060	Tb927.6.2540
	Tb927.8.1240	Tb927.6.2590
	Tb927.8.1310	Tb927.6.2610
	Tb927.8.1420	Tb927.6.2630
	Tb927.8.1430	Tb927.6.2790
	Tb927.8.1440	Tb927.6.3050
	Tb927.8.1470	Tb927.6.3350
	Tb927.8.1490	Tb927.6.3360
	Tb927.8.1590	Tb927.6.3420
	Tb927.8.1700	Tb927.6.3510
	Tb927.8.1700	Tb927.6.3530
	Tb927.8.1720	Tb927.6.3600
	Tb927.8.1740	Tb927.6.3610
	Tb927.8.1770	Tb927.6.3630
	Tb927.8.1850	Tb927.6.3680
	Tb927.8.1860	Tb927.6.3730
	Tb927.8.1880	Tb927.6.3740
	Tb927.8.1890	Tb927.6.3750
	Tb927.8.1980	Tb927.6.3800
	Tb927.8.1990	Tb927.6.3850
	Tb927.8.2070	Tb927.6.3930
	Tb927.8.2110	Tb927.6.4030
	Tb927.8.2170	Tb927.6.4040
	Tb927.8.2180	Tb927.6.4070
	Tb927.8.2190	Tb927.6.4080
	Tb927.8.2240	Tb927.6.4090
	Tb927.8.2260	Tb927.6.4130
	Tb927.8.2270	Tb927.6.4150
	Tb927.8.2280	Tb927.6.4180
	Tb927.8.2300	Tb927.6.4190
	Tb927.8.2310	Tb927.6.4200
	Tb927.8.2340	Tb927.6.4210
	Tb927.8.2470	Tb927.6.4270
	Tb927.8.2500	Tb927.6.4400
	Tb927.8.2530	Tb927.6.4450
	Tb927.8.2540	Tb927.6.4540
	Tb927.8.2550	Tb927.6.4560
	Tb927.8.2650	Tb927.6.4580
	Tb927.8.2670	Tb927.6.4700
	Tb927.8.2700	Tb927.6.4790
	Tb927.8.2740	Tb927.6.4930
	Tb927.8.2750	Tb927.6.4930
	Tb927.8.2760	Tb927.6.4990
	Tb927.8.2880	Tb927.6.590
	Tb927.8.2970	Tb927.6.610
	Tb927.8.2990	Tb927.6.680
	Tb927.8.3040	Tb927.6.710
	Tb927.8.3070	Tb927.7.1000
	Tb927.8.3090	Tb927.7.1010
	Tb927.8.3110	Tb927.7.1070
	Tb927.8.3130	Tb927.7.1080
	Tb927.8.3160	Tb927.7.1250
	Tb927.8.3170	Tb927.7.1270
	Tb927.8.3230	Tb927.7.1320
	Tb927.8.3300	Tb927.7.1340
	Tb927.8.3320	Tb927.7.1350
	Tb927.8.3330	Tb927.7.1370
	Tb927.8.3560	Tb927.7.1470
	Tb927.8.3580	Tb927.7.1490
	Tb927.8.3690	Tb927.7.1500
	Tb927.8.3740	Tb927.7.1550
	Tb927.8.3810	Tb927.7.1600
	Tb927.8.3830	Tb927.7.1640
	Tb927.8.3960	Tb927.7.1720
	Tb927.8.4000	Tb927.7.1900
	Tb927.8.4000	Tb927.7.1910
	Tb927.8.4040	Tb927.7.2090
	Tb927.8.4090	Tb927.7.210
	Tb927.8.4150	Tb927.7.2200
	Tb927.8.4240	Tb927.7.2210
	Tb927.8.4250	Tb927.7.2220
	Tb927.8.4380	Tb927.7.2230
	Tb927.8.4440	Tb927.7.2280
	Tb927.8.4470	Tb927.7.2390
	Tb927.8.4470	Tb927.7.2410
	Tb927.8.4550	Tb927.7.2490
	Tb927.8.4610	Tb927.7.2560
	Tb927.8.4810	Tb927.7.2570
	Tb927.8.4860	Tb927.7.2620
	Tb927.8.4920	Tb927.7.2630
	Tb927.8.4930	Tb927.7.2690
	Tb927.8.4960	Tb927.7.2700
	Tb927.8.5100	Tb927.7.2760
	Tb927.8.5120	Tb927.7.2960
	Tb927.8.5130	Tb927.7.2990
	Tb927.8.5140	Tb927.7.3050
	Tb927.8.5200	Tb927.7.3100
	Tb927.8.5220	Tb927.7.3140
	Tb927.8.5280	Tb927.7.3240
	Tb927.8.5380	Tb927.7.3270
	Tb927.8.5420	Tb927.7.340
	Tb927.8.5480	Tb927.7.3430
	Tb927.8.5540	Tb927.7.3460
	Tb927.8.5560	Tb927.7.3470
	Tb927.8.560	Tb927.7.3510
	Tb927.8.5640	Tb927.7.3520
	Tb927.8.5660	Tb927.7.3590
	Tb927.8.5690	Tb927.7.3750
	Tb927.8.5700	Tb927.7.3770
	Tb927.8.5790	Tb927.7.3800
	Tb927.8.580	Tb927.7.3810
	Tb927.8.5810	Tb927.7.3910
	Tb927.8.5860	Tb927.7.3940
	Tb927.8.590	Tb927.7.3950
	Tb927.8.6040	Tb927.7.3960
	Tb927.8.6060	Tb927.7.3970
	Tb927.8.6080	Tb927.7.3990
	Tb927.8.620	Tb927.7.4050
	Tb927.8.630	Tb927.7.4140
	Tb927.8.6400	Tb927.7.4200
	Tb927.8.6410	Tb927.7.4210
	Tb927.8.6420	Tb927.7.4430
	Tb927.8.6520	Tb927.7.4440
	Tb927.8.6560	Tb927.7.4550
	Tb927.8.6580	Tb927.7.460
	Tb927.8.6590	Tb927.7.4710
	Tb927.8.6600	Tb927.7.4730
	Tb927.8.6620	Tb927.7.4890
	Tb927.8.6640	Tb927.7.4940
	Tb927.8.6750	Tb927.7.4970
	Tb927.8.680	Tb927.7.4980
	Tb927.8.6800	Tb927.7.5110
	Tb927.8.6820	Tb927.7.5120
	Tb927.8.6890	Tb927.7.5120
	Tb927.8.6960	Tb927.7.5130
	Tb927.8.6970	Tb927.7.5260
	Tb927.8.700	Tb927.7.5280
	Tb927.8.7040	Tb927.7.540
	Tb927.8.7100	Tb927.7.5440
	Tb927.8.7120	Tb927.7.5460
	Tb927.8.7170	Tb927.7.5470
	Tb927.8.7260	Tb927.7.5480
	Tb927.8.7290	Tb927.7.5510
	Tb927.8.7380	Tb927.7.5550
	Tb927.8.7430	Tb927.7.5550
	Tb927.8.7530	Tb927.7.560
	Tb927.8.7600	Tb927.7.5680
	Tb927.8.7770	Tb927.7.5700
	Tb927.8.8170	Tb927.7.5720
	Tb927.8.8180	Tb927.7.5820
	Tb927.8.8190	Tb927.7.600
	Tb927.8.8360	Tb927.7.610
	Tb927.9.10010	Tb927.7.6100
	Tb927.9.10070	Tb927.7.6200
	Tb927.9.10080	Tb927.7.630
	Tb927.9.10160	Tb927.7.6350
	Tb927.9.10310	Tb927.7.640
	Tb927.9.10500	Tb927.7.6410
	Tb927.9.10520	Tb927.7.6660
	Tb927.9.10560	Tb927.7.6800
	Tb927.9.10580	Tb927.7.6940
	Tb927.9.11000	Tb927.7.6990
	Tb927.9.11040	Tb927.7.7010
	Tb927.9.11120	Tb927.7.7080
	Tb927.9.11220	Tb927.7.7090
	Tb927.9.11350	Tb927.7.7170
	Tb927.9.11370	Tb927.7.7210
	Tb927.9.11480	Tb927.7.7230
	Tb927.9.11510	Tb927.7.7330
	Tb927.9.11660	Tb927.7.7360
	Tb927.9.11720	Tb927.7.740
	Tb927.9.11880	Tb927.7.7410
	Tb927.9.11910	Tb927.7.7420
	Tb927.9.11940	Tb927.7.7430
	Tb927.9.11970	Tb927.7.7440
	Tb927.9.12100	Tb927.7.800
	Tb927.9.12140	Tb927.7.830
	Tb927.9.12160	Tb927.7.840
	Tb927.9.12480	Tb927.7.870
	Tb927.9.12500	Tb927.7.890
	Tb927.9.12530	Tb927.7.910
	Tb927.9.12650	Tb927.7.990
	Tb927.9.12680	Tb927.8.1010
	Tb927.9.12730	Tb927.8.1030
	Tb927.9.12770	Tb927.8.1060
	Tb927.9.12850	Tb927.8.1240
	Tb927.9.13010	Tb927.8.1310
	Tb927.9.13120	Tb927.8.1420
	Tb927.9.13250	Tb927.8.1430
	Tb927.9.13530	Tb927.8.1440
	Tb927.9.13540	Tb927.8.1470
	Tb927.9.13580	Tb927.8.1490
	Tb927.9.1360	Tb927.8.1590
	Tb927.9.13780	Tb927.8.1700
	Tb927.9.1380	Tb927.8.1700
	Tb927.9.14050	Tb927.8.1720
	Tb927.9.14070	Tb927.8.1740
	Tb927.9.14160	Tb927.8.1770
	Tb927.9.1420	Tb927.8.1830
	Tb927.9.14200	Tb927.8.1850
	Tb927.9.14420	Tb927.8.1860
	Tb927.9.14990	Tb927.8.1880
	Tb927.9.15010	Tb927.8.1890
	Tb927.9.15240	Tb927.8.1990
	Tb927.9.15270	Tb927.8.2070
	Tb927.9.1530	Tb927.8.2110
	Tb927.9.15350	Tb927.8.2170
	Tb927.9.15380	Tb927.8.2180
	Tb927.9.1640	Tb927.8.2190
	Tb927.9.1650	Tb927.8.2240
	Tb927.9.1780	Tb927.8.2260
	Tb927.9.1950	Tb927.8.2270
	Tb927.9.2100	Tb927.8.2280
	Tb927.9.2270	Tb927.8.2300
	Tb927.9.2320	Tb927.8.2340
	Tb927.9.2450	Tb927.8.2470
	Tb927.9.2620	Tb927.8.2500
	Tb927.9.2650	Tb927.8.2530
	Tb927.9.2670	Tb927.8.2540
	Tb927.9.2700	Tb927.8.2550
	Tb927.9.3100	Tb927.8.2650
	Tb927.9.3170	Tb927.8.2670
	Tb927.9.3350	Tb927.8.2700
	Tb927.9.3370	Tb927.8.2740
	Tb927.9.3410	Tb927.8.2750
	Tb927.9.3470	Tb927.8.2760
	Tb927.9.3540	Tb927.8.2880
	Tb927.9.3590	Tb927.8.2970
	Tb927.9.3600	Tb927.8.2990
	Tb927.9.3640	Tb927.8.3040
	Tb927.9.3670	Tb927.8.3070
	Tb927.9.3780	Tb927.8.3090
	Tb927.9.4190	Tb927.8.3110
	Tb927.9.4230	Tb927.8.3130
	Tb927.9.4310	Tb927.8.3160
	Tb927.9.4360	Tb927.8.3170
	Tb927.9.4440	Tb927.8.3230
	Tb927.9.4500	Tb927.8.3300
	Tb927.9.4520	Tb927.8.3320
	Tb927.9.4620	Tb927.8.3330
	Tb927.9.4810	Tb927.8.3530
	Tb927.9.4950	Tb927.8.3560
	Tb927.9.5370	Tb927.8.3580
	Tb927.9.5590	Tb927.8.3690
	Tb927.9.5630	Tb927.8.3740
	Tb927.9.5650	Tb927.8.3810
	Tb927.9.5890	Tb927.8.3830
	Tb927.9.5900	Tb927.8.3960
	Tb927.9.5960	Tb927.8.4000
	Tb927.9.6040	Tb927.8.4000
	Tb927.9.6060	Tb927.8.4040
	Tb927.9.6090	Tb927.8.4090
	Tb927.9.6100	Tb927.8.4150
	Tb927.9.6410	Tb927.8.4240
	Tb927.9.6420	Tb927.8.4250
	Tb927.9.6510	Tb927.8.4380
	Tb927.9.6620	Tb927.8.4440
	Tb927.9.6710	Tb927.8.4470
	Tb927.9.6910	Tb927.8.4470
	Tb927.9.7020	Tb927.8.4550
	Tb927.9.7170	Tb927.8.4610
	Tb927.9.7190	Tb927.8.4780
	Tb927.9.7200	Tb927.8.4810
	Tb927.9.7210	Tb927.8.4860
	Tb927.9.7260	Tb927.8.4920
	Tb927.9.7830	Tb927.8.4930
	Tb927.9.7980	Tb927.8.4960
	Tb927.9.8030	Tb927.8.5100
	Tb927.9.8210	Tb927.8.5120
	Tb927.9.8260	Tb927.8.5130
	Tb927.9.8290	Tb927.8.5140
	Tb927.9.8410	Tb927.8.5200
	Tb927.9.8680	Tb927.8.5220
	Tb927.9.8710	Tb927.8.5280
	Tb927.9.8950	Tb927.8.5380
	Tb927.9.9080	Tb927.8.5420
	Tb927.9.9310	Tb927.8.5480
	Tb927.9.9660	Tb927.8.5540
	Tb927.9.9700	Tb927.8.5560
	Tb927.9.9740	Tb927.8.560
	Tb927.9.9840	Tb927.8.5630
		Tb927.8.5640
		Tb927.8.5660
		Tb927.8.5690
		Tb927.8.5720
		Tb927.8.5790
		Tb927.8.580
		Tb927.8.5810
		Tb927.8.5860
		Tb927.8.590
		Tb927.8.6040
		Tb927.8.6060
		Tb927.8.6080
		Tb927.8.6110
		Tb927.8.620
		Tb927.8.630
		Tb927.8.6400
		Tb927.8.6410
		Tb927.8.6420
		Tb927.8.6560
		Tb927.8.6580
		Tb927.8.6590
		Tb927.8.6600
		Tb927.8.6620
		Tb927.8.6640
		Tb927.8.6750
		Tb927.8.6760
		Tb927.8.680
		Tb927.8.6800
		Tb927.8.6820
		Tb927.8.6890
		Tb927.8.6960
		Tb927.8.6970
		Tb927.8.700
		Tb927.8.7040
		Tb927.8.7100
		Tb927.8.7120
		Tb927.8.7170
		Tb927.8.7260
		Tb927.8.7290
		Tb927.8.7380
		Tb927.8.7430
		Tb927.8.7530
		Tb927.8.7600
		Tb927.8.7770
		Tb927.8.8170
		Tb927.8.8180
		Tb927.8.8190
		Tb927.8.8360
		Tb927.9.10010
		Tb927.9.10070
		Tb927.9.10080
		Tb927.9.10310
		Tb927.9.10500
		Tb927.9.10520
		Tb927.9.10560
		Tb927.9.10580
		Tb927.9.11000
		Tb927.9.11040
		Tb927.9.11120
		Tb927.9.11220
		Tb927.9.11300
		Tb927.9.11350
		Tb927.9.11370
		Tb927.9.11510
		Tb927.9.11660
		Tb927.9.11720
		Tb927.9.11880
		Tb927.9.11910
		Tb927.9.11970
		Tb927.9.12100
		Tb927.9.12140
		Tb927.9.12160
		Tb927.9.12500
		Tb927.9.12530
		Tb927.9.12650
		Tb927.9.12680
		Tb927.9.12720
		Tb927.9.12730
		Tb927.9.12750
		Tb927.9.12770
		Tb927.9.12850
		Tb927.9.13010
		Tb927.9.13120
		Tb927.9.13250
		Tb927.9.13530
		Tb927.9.13540
		Tb927.9.13580
		Tb927.9.1360
		Tb927.9.13780
		Tb927.9.1380
		Tb927.9.1400
		Tb927.9.14050
		Tb927.9.14070
		Tb927.9.14160
		Tb927.9.1420
		Tb927.9.14200
		Tb927.9.14420
		Tb927.9.14990
		Tb927.9.15010
		Tb927.9.15240
		Tb927.9.15270
		Tb927.9.1530
		Tb927.9.15350
		Tb927.9.15380
		Tb927.9.15890
		Tb927.9.1640
		Tb927.9.1650
		Tb927.9.1780
		Tb927.9.1950
		Tb927.9.2100
		Tb927.9.2270
		Tb927.9.2320
		Tb927.9.2450
		Tb927.9.2620
		Tb927.9.2650
		Tb927.9.2700
		Tb927.9.3100
		Tb927.9.3170
		Tb927.9.3350
		Tb927.9.3410
		Tb927.9.3470
		Tb927.9.3540
		Tb927.9.3590
		Tb927.9.3600
		Tb927.9.3640
		Tb927.9.3670
		Tb927.9.3780
		Tb927.9.4190
		Tb927.9.4230
		Tb927.9.4310
		Tb927.9.4360
		Tb927.9.4440
		Tb927.9.4500
		Tb927.9.4520
		Tb927.9.4620
		Tb927.9.4810
		Tb927.9.4950
		Tb927.9.5300
		Tb927.9.5370
		Tb927.9.5630
		Tb927.9.5650
		Tb927.9.5890
		Tb927.9.5900
		Tb927.9.5960
		Tb927.9.6040
		Tb927.9.6060
		Tb927.9.6090
		Tb927.9.6100
		Tb927.9.6410
		Tb927.9.6420
		Tb927.9.6510
		Tb927.9.6620
		Tb927.9.6710
		Tb927.9.6910
		Tb927.9.7020
		Tb927.9.7170
		Tb927.9.7190
		Tb927.9.7200
		Tb927.9.7210
		Tb927.9.7260
		Tb927.9.7830
		Tb927.9.7980
		Tb927.9.8030
		Tb927.9.8210
		Tb927.9.8260
		Tb927.9.8290
		Tb927.9.8410
		Tb927.9.8450
		Tb927.9.8680
		Tb927.9.8710
		Tb927.9.8950
		Tb927.9.9080
		Tb927.9.9150
		Tb927.9.9310
		Tb927.9.9660
		Tb927.9.9700
		Tb927.9.9740
		Tb927.9.9840
