# Supplementary material for: Conserved motifs in nuclear genes encoding predicted mitochondrial proteins in Trypanosoma cruzi
Source: PLoS One. 2019 Apr 9;14(4):e0215160. doi: 10.1371/journal.pone.0215160 (PMC6456187; doi:10.1371/journal.pone.0215160)
Supplement: S3 Table — The results of each step of the search strategy are presented. (XLSX) [file pone.0215160.s006.xlsx]

## Sheet: S3 Table
S3 Table. T. cruzi nuclear genes encoding mitochondrial proteins. (The results of each step of the search strategy are presented)
Annotated as Mitochondrial	GO:0005739	Text	T.brucei Orthologs	Manual curated MiNT
TcCLB.432787.10	TcCLB.398345.10	TcCLB.398345.10	TcCLB.398345.10	TcCLB.398345.10
TcCLB.503425.5	TcCLB.399033.19	TcCLB.399033.19	TcCLB.399033.19	TcCLB.399033.19
TcCLB.503487.10	TcCLB.413977.10	TcCLB.407477.69	TcCLB.407477.50	TcCLB.407477.10
TcCLB.503557.40	TcCLB.430605.20	TcCLB.408799.19	TcCLB.407477.60	TcCLB.407477.50
TcCLB.503697.90	TcCLB.430605.40	TcCLB.410961.10	TcCLB.407477.69	TcCLB.407477.60
TcCLB.503811.60	TcCLB.437545.10	TcCLB.413977.10	TcCLB.408345.20	TcCLB.407477.69
TcCLB.503831.40	TcCLB.447255.20	TcCLB.416883.9	TcCLB.410589.10	TcCLB.408345.20
TcCLB.503893.120	TcCLB.458015.4	TcCLB.430605.20	TcCLB.411427.40	TcCLB.408799.19
TcCLB.503893.80	TcCLB.482471.10	TcCLB.430605.40	TcCLB.414145.9	TcCLB.410589.10
TcCLB.503953.59	TcCLB.503419.50	TcCLB.432787.10	TcCLB.416883.9	TcCLB.410961.10
TcCLB.503955.10	TcCLB.503425.20	TcCLB.437545.10	TcCLB.430605.20	TcCLB.413977.10
TcCLB.503955.20	TcCLB.503515.20	TcCLB.447255.20	TcCLB.430605.40	TcCLB.416883.9
TcCLB.503975.100	TcCLB.503525.40	TcCLB.458015.4	TcCLB.432787.10	TcCLB.422507.10
TcCLB.504017.40	TcCLB.503557.40	TcCLB.482369.29	TcCLB.437545.10	TcCLB.430605.20
TcCLB.504033.90	TcCLB.503677.20	TcCLB.482471.10	TcCLB.445011.19	TcCLB.430605.40
TcCLB.504057.140	TcCLB.503745.30	TcCLB.503419.50	TcCLB.445635.10	TcCLB.432787.10
TcCLB.504057.80	TcCLB.503811.60	TcCLB.503425.20	TcCLB.447255.20	TcCLB.439653.10
TcCLB.504125.50	TcCLB.503831.40	TcCLB.503425.5	TcCLB.448387.9	TcCLB.445011.19
TcCLB.504147.40	TcCLB.503893.120	TcCLB.503487.10	TcCLB.458015.4	TcCLB.445635.10
TcCLB.504147.80	TcCLB.503909.50	TcCLB.503515.20	TcCLB.461165.4	TcCLB.447255.20
TcCLB.504153.190	TcCLB.503975.100	TcCLB.503525.40	TcCLB.461927.9	TcCLB.448387.9
TcCLB.504153.250	TcCLB.503991.39	TcCLB.503557.40	TcCLB.463155.40	TcCLB.458015.4
TcCLB.504153.360	TcCLB.504009.70	TcCLB.503579.100	TcCLB.469435.10	TcCLB.461165.4
TcCLB.504225.20	TcCLB.504035.84	TcCLB.503589.10	TcCLB.469435.4	TcCLB.461927.9
TcCLB.504431.30	TcCLB.504041.4	TcCLB.503599.30	TcCLB.478671.9	TcCLB.463155.40
TcCLB.506135.110	TcCLB.504057.145	TcCLB.503613.60	TcCLB.482471.10	TcCLB.469435.10
TcCLB.506147.80	TcCLB.504057.40	TcCLB.503677.20	TcCLB.487507.10	TcCLB.469435.4
TcCLB.506203.129	TcCLB.504057.80	TcCLB.503697.9	TcCLB.503401.29	TcCLB.478671.9
TcCLB.506211.10	TcCLB.504075.10	TcCLB.503697.90	TcCLB.503405.10	TcCLB.482369.29
TcCLB.506211.160	TcCLB.504089.40	TcCLB.503745.30	TcCLB.503419.50	TcCLB.482471.10
TcCLB.506221.40	TcCLB.504147.224	TcCLB.503811.60	TcCLB.503425.20	TcCLB.503401.29
TcCLB.506227.80	TcCLB.504147.40	TcCLB.503831.40	TcCLB.503433.30	TcCLB.503405.10
TcCLB.506265.30	TcCLB.504153.190	TcCLB.503893.120	TcCLB.503449.14	TcCLB.503419.50
TcCLB.506287.200	TcCLB.504153.250	TcCLB.503893.80	TcCLB.503453.10	TcCLB.503425.20
TcCLB.506357.40	TcCLB.504181.40	TcCLB.503897.170	TcCLB.503453.70	TcCLB.503425.5
TcCLB.506399.89	TcCLB.504225.20	TcCLB.503909.50	TcCLB.503467.9	TcCLB.503447.40
TcCLB.506401.304	TcCLB.504431.30	TcCLB.503953.59	TcCLB.503479.10	TcCLB.503449.14
TcCLB.506401.50	TcCLB.505807.150	TcCLB.503955.10	TcCLB.503479.30	TcCLB.503453.10
TcCLB.506411.30	TcCLB.505843.40	TcCLB.503955.20	TcCLB.503485.20	TcCLB.503453.70
TcCLB.506513.190	TcCLB.505843.49	TcCLB.503975.100	TcCLB.503487.10	TcCLB.503467.9
TcCLB.506525.130	TcCLB.506135.110	TcCLB.503991.39	TcCLB.503487.70	TcCLB.503479.10
TcCLB.506529.530	TcCLB.506147.80	TcCLB.504009.70	TcCLB.503489.20	TcCLB.503479.30
TcCLB.506567.120	TcCLB.506207.50	TcCLB.504017.40	TcCLB.503511.10	TcCLB.503485.20
TcCLB.506635.80	TcCLB.506211.160	TcCLB.504033.180	TcCLB.503515.20	TcCLB.503487.10
TcCLB.506657.50	TcCLB.506223.80	TcCLB.504033.90	TcCLB.503525.40	TcCLB.503487.70
TcCLB.506659.20	TcCLB.506357.40	TcCLB.504035.84	TcCLB.503527.20	TcCLB.503489.20
TcCLB.506677.39	TcCLB.506367.130	TcCLB.504041.4	TcCLB.503527.50	TcCLB.503511.10
TcCLB.506697.80	TcCLB.506399.70	TcCLB.504055.40	TcCLB.503557.40	TcCLB.503515.20
TcCLB.506735.10	TcCLB.506399.80	TcCLB.504057.140	TcCLB.503561.20	TcCLB.503525.40
TcCLB.506739.80	TcCLB.506399.89	TcCLB.504057.145	TcCLB.503575.50	TcCLB.503527.20
TcCLB.506755.250	TcCLB.506411.30	TcCLB.504057.40	TcCLB.503575.54	TcCLB.503527.50
TcCLB.506755.260	TcCLB.506467.29	TcCLB.504057.80	TcCLB.503577.9	TcCLB.503557.40
TcCLB.506755.74	TcCLB.506495.6	TcCLB.504075.10	TcCLB.503579.100	TcCLB.503561.20
TcCLB.506869.40	TcCLB.506529.360	TcCLB.504089.40	TcCLB.503579.150	TcCLB.503575.50
TcCLB.506869.70	TcCLB.506529.410	TcCLB.504125.50	TcCLB.503579.30	TcCLB.503575.54
TcCLB.506885.340	TcCLB.506529.530	TcCLB.504137.10	TcCLB.503579.70	TcCLB.503577.9
TcCLB.506893.100	TcCLB.506543.90	TcCLB.504147.224	TcCLB.503579.90	TcCLB.503579.100
TcCLB.506933.60	TcCLB.506567.120	TcCLB.504147.40	TcCLB.503595.19	TcCLB.503579.150
TcCLB.506941.220	TcCLB.506567.70	TcCLB.504147.80	TcCLB.503599.30	TcCLB.503579.30
TcCLB.506941.280	TcCLB.506631.20	TcCLB.504153.100	TcCLB.503613.40	TcCLB.503579.70
TcCLB.506945.170	TcCLB.506635.100	TcCLB.504153.190	TcCLB.503643.39	TcCLB.503579.90
TcCLB.507093.260	TcCLB.506635.80	TcCLB.504153.250	TcCLB.503653.60	TcCLB.503595.19
TcCLB.507105.20	TcCLB.506649.50	TcCLB.504153.360	TcCLB.503669.20	TcCLB.503599.30
TcCLB.507107.40	TcCLB.506657.40	TcCLB.504153.90	TcCLB.503671.20	TcCLB.503613.40
TcCLB.507547.30	TcCLB.506659.20	TcCLB.504181.40	TcCLB.503671.39	TcCLB.503643.39
TcCLB.507603.50	TcCLB.506677.39	TcCLB.504225.20	TcCLB.503677.20	TcCLB.503653.60
TcCLB.507739.20	TcCLB.506691.64	TcCLB.504431.30	TcCLB.503677.29	TcCLB.503669.20
TcCLB.507795.100	TcCLB.506697.80	TcCLB.504929.10	TcCLB.503689.4	TcCLB.503671.10
TcCLB.507817.60	TcCLB.506739.50	TcCLB.505807.110	TcCLB.503697.9	TcCLB.503671.39
TcCLB.507869.10	TcCLB.506753.240	TcCLB.505807.150	TcCLB.503697.90	TcCLB.503677.20
TcCLB.507883.109	TcCLB.506775.100	TcCLB.505807.250	TcCLB.503789.30	TcCLB.503677.29
TcCLB.507927.20	TcCLB.506775.90	TcCLB.505843.40	TcCLB.503789.34	TcCLB.503685.30
TcCLB.508083.10	TcCLB.506777.80	TcCLB.505843.49	TcCLB.503789.40	TcCLB.503697.9
TcCLB.508185.10	TcCLB.506779.120	TcCLB.505945.10	TcCLB.503793.10	TcCLB.503697.90
TcCLB.508265.44	TcCLB.506795.44	TcCLB.506127.170	TcCLB.503803.10	TcCLB.503745.30
TcCLB.508277.370	TcCLB.506797.100	TcCLB.506135.110	TcCLB.503803.4	TcCLB.503747.10
TcCLB.508307.80	TcCLB.506859.70	TcCLB.506147.80	TcCLB.503805.10	TcCLB.503789.30
TcCLB.508347.80	TcCLB.506865.50	TcCLB.506181.97	TcCLB.503805.20	TcCLB.503789.34
TcCLB.508383.10	TcCLB.506869.40	TcCLB.506183.9	TcCLB.503805.30	TcCLB.503789.40
TcCLB.508647.220	TcCLB.506885.340	TcCLB.506203.129	TcCLB.503805.9	TcCLB.503793.10
TcCLB.508717.33	TcCLB.506893.80	TcCLB.506203.20	TcCLB.503811.45	TcCLB.503803.10
TcCLB.508785.10	TcCLB.506931.64	TcCLB.506207.50	TcCLB.503811.60	TcCLB.503803.4
TcCLB.508787.5	TcCLB.506941.220	TcCLB.506211.10	TcCLB.503821.19	TcCLB.503805.10
TcCLB.508813.60	TcCLB.506945.170	TcCLB.506211.160	TcCLB.503821.5	TcCLB.503805.20
TcCLB.508973.90	TcCLB.507009.50	TcCLB.506221.40	TcCLB.503831.40	TcCLB.503805.30
TcCLB.508975.10	TcCLB.507009.90	TcCLB.506223.30	TcCLB.503841.30	TcCLB.503805.40
TcCLB.509067.30	TcCLB.507083.70	TcCLB.506223.80	TcCLB.503841.70	TcCLB.503805.9
TcCLB.509127.50	TcCLB.507089.270	TcCLB.506227.80	TcCLB.503855.40	TcCLB.503811.45
TcCLB.509129.10	TcCLB.507091.30	TcCLB.506265.30	TcCLB.503887.40	TcCLB.503811.60
TcCLB.509141.40	TcCLB.507093.260	TcCLB.506287.200	TcCLB.503887.60	TcCLB.503821.19
TcCLB.509149.20	TcCLB.507105.20	TcCLB.506357.40	TcCLB.503887.70	TcCLB.503821.5
TcCLB.509153.80	TcCLB.507105.60	TcCLB.506359.70	TcCLB.503893.120	TcCLB.503831.40
TcCLB.509157.279	TcCLB.507275.24	TcCLB.506367.130	TcCLB.503893.170	TcCLB.503841.30
TcCLB.509199.10	TcCLB.507521.110	TcCLB.506375.10	TcCLB.503893.30	TcCLB.503841.70
TcCLB.509233.180	TcCLB.507547.30	TcCLB.506375.60	TcCLB.503893.50	TcCLB.503855.40
TcCLB.509381.10	TcCLB.507603.50	TcCLB.506399.70	TcCLB.503893.70	TcCLB.503873.10
TcCLB.509443.20	TcCLB.507641.280	TcCLB.506399.80	TcCLB.503893.80	TcCLB.503887.40
TcCLB.509455.114	TcCLB.507641.290	TcCLB.506399.89	TcCLB.503897.120	TcCLB.503887.60
TcCLB.509455.120	TcCLB.507711.300	TcCLB.506401.304	TcCLB.503899.139	TcCLB.503887.70
TcCLB.509551.30	TcCLB.507795.60	TcCLB.506401.50	TcCLB.503899.50	TcCLB.503893.120
TcCLB.509589.10	TcCLB.507817.60	TcCLB.506411.30	TcCLB.503899.60	TcCLB.503893.30
TcCLB.509701.10	TcCLB.507927.20	TcCLB.506467.29	TcCLB.503903.20	TcCLB.503893.50
TcCLB.509761.20	TcCLB.508083.10	TcCLB.506495.6	TcCLB.503903.60	TcCLB.503893.70
TcCLB.509769.90	TcCLB.508127.9	TcCLB.506513.190	TcCLB.503909.44	TcCLB.503893.80
TcCLB.509775.40	TcCLB.508265.44	TcCLB.506525.130	TcCLB.503909.50	TcCLB.503897.120
TcCLB.509895.10	TcCLB.508307.80	TcCLB.506529.190	TcCLB.503953.20	TcCLB.503897.170
TcCLB.509895.20	TcCLB.508321.40	TcCLB.506529.200	TcCLB.503953.40	TcCLB.503899.10
TcCLB.510089.110	TcCLB.508323.120	TcCLB.506529.360	TcCLB.503953.59	TcCLB.503899.110
TcCLB.510091.110	TcCLB.508347.70	TcCLB.506529.410	TcCLB.503955.20	TcCLB.503899.119
TcCLB.510105.210	TcCLB.508347.80	TcCLB.506529.50	TcCLB.503955.60	TcCLB.503899.130
TcCLB.510257.100	TcCLB.508369.20	TcCLB.506529.530	TcCLB.503955.89	TcCLB.503899.139
TcCLB.510291.14	TcCLB.508375.60	TcCLB.506533.34	TcCLB.503959.10	TcCLB.503899.50
TcCLB.510311.150	TcCLB.508383.10	TcCLB.506543.90	TcCLB.503967.10	TcCLB.503899.60
TcCLB.510315.20	TcCLB.508567.80	TcCLB.506567.120	TcCLB.503971.10	TcCLB.503903.20
TcCLB.510317.7	TcCLB.508647.110	TcCLB.506567.70	TcCLB.503975.100	TcCLB.503903.60
TcCLB.510429.40	TcCLB.508647.220	TcCLB.506625.110	TcCLB.503981.60	TcCLB.503909.44
TcCLB.510431.180	TcCLB.508731.40	TcCLB.506631.20	TcCLB.503989.20	TcCLB.503909.50
TcCLB.510509.50	TcCLB.508769.10	TcCLB.506635.100	TcCLB.503991.30	TcCLB.503953.20
TcCLB.510525.130	TcCLB.508785.10	TcCLB.506635.80	TcCLB.504005.54	TcCLB.503953.40
TcCLB.510603.90	TcCLB.508785.4	TcCLB.506649.50	TcCLB.504009.20	TcCLB.503953.50
TcCLB.510611.79	TcCLB.508813.60	TcCLB.506657.40	TcCLB.504009.70	TcCLB.503953.59
TcCLB.510737.30	TcCLB.508973.90	TcCLB.506657.50	TcCLB.504011.70	TcCLB.503955.10
TcCLB.510741.150	TcCLB.508995.60	TcCLB.506659.20	TcCLB.504017.40	TcCLB.503955.20
TcCLB.510759.120	TcCLB.509067.30	TcCLB.506677.39	TcCLB.504019.3	TcCLB.503955.60
TcCLB.510877.70	TcCLB.509067.40	TcCLB.506691.64	TcCLB.504033.80	TcCLB.503955.89
TcCLB.511037.20	TcCLB.509123.30	TcCLB.506697.80	TcCLB.504035.84	TcCLB.503959.10
TcCLB.511181.50	TcCLB.509129.10	TcCLB.506735.10	TcCLB.504047.20	TcCLB.503959.50
TcCLB.511217.20	TcCLB.509141.40	TcCLB.506739.50	TcCLB.504055.20	TcCLB.503967.10
TcCLB.511365.80	TcCLB.509149.20	TcCLB.506739.80	TcCLB.504057.140	TcCLB.503967.19
TcCLB.511395.20	TcCLB.509153.80	TcCLB.506753.240	TcCLB.504057.145	TcCLB.503971.10
TcCLB.511445.130	TcCLB.509233.150	TcCLB.506755.250	TcCLB.504057.40	TcCLB.503975.100
TcCLB.511469.100	TcCLB.509233.180	TcCLB.506755.260	TcCLB.504057.80	TcCLB.503981.60
TcCLB.511537.8	TcCLB.509267.60	TcCLB.506755.74	TcCLB.504057.97	TcCLB.503989.20
TcCLB.511557.50	TcCLB.509379.20	TcCLB.506771.18	TcCLB.504075.10	TcCLB.503991.39
TcCLB.511559.10	TcCLB.509443.20	TcCLB.506775.100	TcCLB.504077.30	TcCLB.504005.54
TcCLB.511575.60	TcCLB.509455.114	TcCLB.506775.90	TcCLB.504077.60	TcCLB.504009.20
TcCLB.511577.144	TcCLB.509455.120	TcCLB.506777.80	TcCLB.504089.40	TcCLB.504009.70
TcCLB.511585.80	TcCLB.509499.20	TcCLB.506779.10	TcCLB.504097.10	TcCLB.504011.70
TcCLB.511687.10	TcCLB.509551.149	TcCLB.506779.120	TcCLB.504097.40	TcCLB.504017.40
TcCLB.511687.19	TcCLB.509589.40	TcCLB.506795.44	TcCLB.504103.20	TcCLB.504017.79
TcCLB.511745.10	TcCLB.509649.59	TcCLB.506797.100	TcCLB.504103.60	TcCLB.504033.180
TcCLB.511801.60	TcCLB.509767.59	TcCLB.506859.70	TcCLB.504125.40	TcCLB.504033.80
TcCLB.511803.40	TcCLB.509769.60	TcCLB.506865.50	TcCLB.504125.50	TcCLB.504033.90
TcCLB.511867.140	TcCLB.509775.40	TcCLB.506869.40	TcCLB.504129.30	TcCLB.504035.84
TcCLB.511871.80	TcCLB.509777.130	TcCLB.506869.70	TcCLB.504129.40	TcCLB.504041.4
	TcCLB.509805.190	TcCLB.506885.340	TcCLB.504137.100	TcCLB.504047.20
	TcCLB.509809.10	TcCLB.506893.100	TcCLB.504137.110	TcCLB.504055.20
	TcCLB.509831.36	TcCLB.506893.80	TcCLB.504143.20	TcCLB.504055.40
	TcCLB.509885.50	TcCLB.506931.64	TcCLB.504147.130	TcCLB.504057.140
	TcCLB.509895.10	TcCLB.506933.60	TcCLB.504147.180	TcCLB.504057.145
	TcCLB.509895.20	TcCLB.506941.220	TcCLB.504147.224	TcCLB.504057.40
	TcCLB.509965.290	TcCLB.506941.280	TcCLB.504147.40	TcCLB.504057.80
	TcCLB.509967.140	TcCLB.506941.40	TcCLB.504147.70	TcCLB.504057.97
	TcCLB.510089.110	TcCLB.506945.170	TcCLB.504147.80	TcCLB.504075.10
	TcCLB.510091.110	TcCLB.506947.90	TcCLB.504147.90	TcCLB.504077.30
	TcCLB.510101.470	TcCLB.506979.20	TcCLB.504149.124	TcCLB.504077.60
	TcCLB.510123.50	TcCLB.507009.50	TcCLB.504149.130	TcCLB.504089.40
	TcCLB.510149.150	TcCLB.507009.90	TcCLB.504149.140	TcCLB.504097.10
	TcCLB.510173.40	TcCLB.507083.70	TcCLB.504149.30	TcCLB.504097.40
	TcCLB.510173.70	TcCLB.507089.270	TcCLB.504151.50	TcCLB.504103.100
	TcCLB.510241.120	TcCLB.507091.30	TcCLB.504153.190	TcCLB.504103.20
	TcCLB.510257.100	TcCLB.507093.220	TcCLB.504153.250	TcCLB.504103.60
	TcCLB.510293.54	TcCLB.507093.260	TcCLB.504153.310	TcCLB.504111.20
	TcCLB.510295.30	TcCLB.507093.300	TcCLB.504153.320	TcCLB.504125.40
	TcCLB.510295.40	TcCLB.507105.20	TcCLB.504153.340	TcCLB.504125.50
	TcCLB.510317.7	TcCLB.507105.60	TcCLB.504153.360	TcCLB.504129.30
	TcCLB.510429.40	TcCLB.507107.40	TcCLB.504159.100	TcCLB.504129.40
	TcCLB.510431.180	TcCLB.507275.24	TcCLB.504163.10	TcCLB.504137.10
	TcCLB.510507.20	TcCLB.507447.19	TcCLB.504163.100	TcCLB.504137.100
	TcCLB.510507.29	TcCLB.507521.110	TcCLB.504165.10	TcCLB.504137.110
	TcCLB.510525.130	TcCLB.507521.120	TcCLB.504179.20	TcCLB.504147.180
	TcCLB.510531.70	TcCLB.507547.30	TcCLB.504179.30	TcCLB.504147.224
	TcCLB.510609.40	TcCLB.507603.50	TcCLB.504181.40	TcCLB.504147.40
	TcCLB.510611.60	TcCLB.507639.20	TcCLB.504203.40	TcCLB.504147.70
	TcCLB.510611.79	TcCLB.507639.30	TcCLB.504213.130	TcCLB.504147.80
	TcCLB.510615.10	TcCLB.507641.260	TcCLB.504213.140	TcCLB.504149.124
	TcCLB.510719.170	TcCLB.507641.280	TcCLB.504215.30	TcCLB.504149.130
	TcCLB.510719.260	TcCLB.507641.290	TcCLB.504225.20	TcCLB.504149.140
	TcCLB.510741.150	TcCLB.507641.300	TcCLB.504227.5	TcCLB.504149.30
	TcCLB.510759.120	TcCLB.507667.20	TcCLB.504229.20	TcCLB.504151.50
	TcCLB.510767.50	TcCLB.507711.300	TcCLB.504229.30	TcCLB.504151.60
	TcCLB.510857.40	TcCLB.507739.20	TcCLB.504247.10	TcCLB.504153.100
	TcCLB.511071.100	TcCLB.507795.100	TcCLB.504247.20	TcCLB.504153.190
	TcCLB.511127.110	TcCLB.507795.60	TcCLB.504247.34	TcCLB.504153.250
	TcCLB.511127.260	TcCLB.507817.60	TcCLB.504247.40	TcCLB.504153.310
	TcCLB.511145.10	TcCLB.507831.60	TcCLB.504247.70	TcCLB.504153.320
	TcCLB.511145.80	TcCLB.507869.10	TcCLB.504247.79	TcCLB.504153.340
	TcCLB.511181.30	TcCLB.507883.109	TcCLB.504255.10	TcCLB.504153.360
	TcCLB.511211.70	TcCLB.507883.90	TcCLB.504423.20	TcCLB.504159.100
	TcCLB.511217.20	TcCLB.507927.20	TcCLB.504427.240	TcCLB.504163.10
	TcCLB.511217.30	TcCLB.508083.10	TcCLB.504427.64	TcCLB.504163.100
	TcCLB.511365.80	TcCLB.508127.9	TcCLB.504427.90	TcCLB.504165.10
	TcCLB.511395.20	TcCLB.508185.10	TcCLB.504431.30	TcCLB.504179.20
	TcCLB.511419.60	TcCLB.508239.49	TcCLB.504507.10	TcCLB.504179.30
	TcCLB.511423.100	TcCLB.508265.44	TcCLB.504557.60	TcCLB.504203.40
	TcCLB.511445.130	TcCLB.508277.370	TcCLB.504625.40	TcCLB.504213.130
	TcCLB.511469.40	TcCLB.508307.80	TcCLB.504625.99	TcCLB.504213.140
	TcCLB.511529.80	TcCLB.508321.40	TcCLB.504769.60	TcCLB.504215.30
	TcCLB.511531.20	TcCLB.508323.120	TcCLB.504835.20	TcCLB.504225.20
	TcCLB.511545.70	TcCLB.508347.130	TcCLB.504867.110	TcCLB.504229.20
	TcCLB.511545.80	TcCLB.508347.70	TcCLB.504867.70	TcCLB.504229.30
	TcCLB.511557.50	TcCLB.508347.80	TcCLB.504867.80	TcCLB.504247.10
	TcCLB.511559.10	TcCLB.508369.20	TcCLB.504881.40	TcCLB.504247.20
	TcCLB.511577.144	TcCLB.508375.60	TcCLB.504883.40	TcCLB.504247.34
	TcCLB.511585.20	TcCLB.508383.10	TcCLB.504935.20	TcCLB.504247.40
	TcCLB.511585.80	TcCLB.508541.220	TcCLB.505007.39	TcCLB.504247.70
	TcCLB.511589.180	TcCLB.508541.230	TcCLB.505555.30	TcCLB.504247.79
	TcCLB.511589.220	TcCLB.508541.240	TcCLB.505807.120	TcCLB.504255.10
	TcCLB.511627.150	TcCLB.508567.80	TcCLB.505807.150	TcCLB.504423.20
	TcCLB.511687.10	TcCLB.508647.110	TcCLB.505807.20	TcCLB.504427.240
	TcCLB.511687.19	TcCLB.508647.220	TcCLB.505807.200	TcCLB.504427.90
	TcCLB.511733.40	TcCLB.508717.33	TcCLB.505807.250	TcCLB.504431.30
	TcCLB.511801.60	TcCLB.508719.50	TcCLB.505807.50	TcCLB.504507.10
	TcCLB.511803.40	TcCLB.508731.40	TcCLB.505843.10	TcCLB.504507.5
	TcCLB.511867.140	TcCLB.508769.10	TcCLB.505843.24	TcCLB.504557.60
	TcCLB.511871.80	TcCLB.508785.10	TcCLB.505843.40	TcCLB.504625.40
		TcCLB.508785.4	TcCLB.505843.49	TcCLB.504625.99
		TcCLB.508787.5	TcCLB.505941.30	TcCLB.504769.60
		TcCLB.508813.60	TcCLB.505943.30	TcCLB.504835.20
		TcCLB.508837.80	TcCLB.505945.10	TcCLB.504867.110
		TcCLB.508837.90	TcCLB.505945.50	TcCLB.504867.70
		TcCLB.508973.90	TcCLB.505965.30	TcCLB.504867.80
		TcCLB.508975.10	TcCLB.505965.70	TcCLB.504881.40
		TcCLB.508989.20	TcCLB.505965.86	TcCLB.504883.40
		TcCLB.508995.60	TcCLB.505983.9	TcCLB.504929.10
		TcCLB.508997.20	TcCLB.505987.41	TcCLB.504935.20
		TcCLB.509067.30	TcCLB.505989.78	TcCLB.505007.39
		TcCLB.509067.40	TcCLB.506025.10	TcCLB.505009.4
		TcCLB.509123.30	TcCLB.506025.60	TcCLB.505555.30
		TcCLB.509127.50	TcCLB.506135.110	TcCLB.505807.110
		TcCLB.509129.10	TcCLB.506135.40	TcCLB.505807.120
		TcCLB.509141.40	TcCLB.506147.120	TcCLB.505807.150
		TcCLB.509149.20	TcCLB.506147.140	TcCLB.505807.180
		TcCLB.509153.80	TcCLB.506147.60	TcCLB.505807.20
		TcCLB.509157.279	TcCLB.506147.80	TcCLB.505807.200
		TcCLB.509199.10	TcCLB.506167.40	TcCLB.505807.250
		TcCLB.509233.150	TcCLB.506181.30	TcCLB.505807.50
		TcCLB.509233.180	TcCLB.506181.40	TcCLB.505843.10
		TcCLB.509267.60	TcCLB.506181.97	TcCLB.505843.24
		TcCLB.509379.20	TcCLB.506203.110	TcCLB.505843.40
		TcCLB.509381.10	TcCLB.506203.129	TcCLB.505843.49
		TcCLB.509443.20	TcCLB.506203.80	TcCLB.505941.30
		TcCLB.509445.30	TcCLB.506205.30	TcCLB.505943.30
		TcCLB.509455.114	TcCLB.506207.10	TcCLB.505945.10
		TcCLB.509455.120	TcCLB.506207.50	TcCLB.505945.20
		TcCLB.509499.20	TcCLB.506211.10	TcCLB.505945.30
		TcCLB.509551.149	TcCLB.506211.140	TcCLB.505945.50
		TcCLB.509551.30	TcCLB.506211.160	TcCLB.505965.30
		TcCLB.509589.10	TcCLB.506213.50	TcCLB.505965.70
		TcCLB.509589.40	TcCLB.506221.40	TcCLB.505965.86
		TcCLB.509589.50	TcCLB.506223.100	TcCLB.505987.41
		TcCLB.509631.140	TcCLB.506223.30	TcCLB.505989.78
		TcCLB.509649.30	TcCLB.506223.80	TcCLB.506025.10
		TcCLB.509649.59	TcCLB.506227.10	TcCLB.506025.60
		TcCLB.509667.20	TcCLB.506227.110	TcCLB.506135.110
		TcCLB.509701.10	TcCLB.506227.120	TcCLB.506135.40
		TcCLB.509761.20	TcCLB.506227.80	TcCLB.506147.140
		TcCLB.509767.59	TcCLB.506227.90	TcCLB.506147.60
		TcCLB.509769.60	TcCLB.506243.110	TcCLB.506147.80
		TcCLB.509769.90	TcCLB.506249.20	TcCLB.506167.40
		TcCLB.509775.40	TcCLB.506249.50	TcCLB.506181.30
		TcCLB.509777.130	TcCLB.506265.10	TcCLB.506181.40
		TcCLB.509805.190	TcCLB.506265.100	TcCLB.506181.97
		TcCLB.509809.10	TcCLB.506265.114	TcCLB.506183.9
		TcCLB.509831.10	TcCLB.506265.140	TcCLB.506203.110
		TcCLB.509831.36	TcCLB.506265.150	TcCLB.506203.129
		TcCLB.509885.50	TcCLB.506265.30	TcCLB.506203.20
		TcCLB.509895.10	TcCLB.506265.90	TcCLB.506203.80
		TcCLB.509895.20	TcCLB.506287.130	TcCLB.506205.30
		TcCLB.509965.290	TcCLB.506287.180	TcCLB.506207.10
		TcCLB.509967.140	TcCLB.506287.200	TcCLB.506207.50
		TcCLB.510089.110	TcCLB.506287.90	TcCLB.506211.10
		TcCLB.510091.110	TcCLB.506289.20	TcCLB.506211.140
		TcCLB.510105.210	TcCLB.506289.30	TcCLB.506211.150
		TcCLB.510123.50	TcCLB.506289.40	TcCLB.506211.160
		TcCLB.510145.20	TcCLB.506311.30	TcCLB.506213.50
		TcCLB.510149.150	TcCLB.506351.80	TcCLB.506221.40
		TcCLB.510173.40	TcCLB.506357.110	TcCLB.506223.30
		TcCLB.510173.70	TcCLB.506357.120	TcCLB.506223.80
		TcCLB.510241.120	TcCLB.506357.199	TcCLB.506227.10
		TcCLB.510257.100	TcCLB.506357.40	TcCLB.506227.110
		TcCLB.510283.40	TcCLB.506359.70	TcCLB.506227.120
		TcCLB.510291.14	TcCLB.506363.100	TcCLB.506227.80
		TcCLB.510293.54	TcCLB.506363.110	TcCLB.506227.90
		TcCLB.510295.30	TcCLB.506363.120	TcCLB.506243.110
		TcCLB.510295.40	TcCLB.506363.150	TcCLB.506249.20
		TcCLB.510309.30	TcCLB.506363.30	TcCLB.506249.50
		TcCLB.510311.150	TcCLB.506363.50	TcCLB.506265.10
		TcCLB.510315.10	TcCLB.506367.10	TcCLB.506265.100
		TcCLB.510315.20	TcCLB.506367.130	TcCLB.506265.114
		TcCLB.510317.7	TcCLB.506367.140	TcCLB.506265.140
		TcCLB.510429.40	TcCLB.506367.174	TcCLB.506265.150
		TcCLB.510431.180	TcCLB.506369.60	TcCLB.506265.30
		TcCLB.510507.20	TcCLB.506375.10	TcCLB.506265.90
		TcCLB.510507.29	TcCLB.506375.110	TcCLB.506287.130
		TcCLB.510509.50	TcCLB.506375.60	TcCLB.506287.180
		TcCLB.510525.130	TcCLB.506375.90	TcCLB.506287.200
		TcCLB.510531.70	TcCLB.506399.60	TcCLB.506287.209
		TcCLB.510603.90	TcCLB.506399.70	TcCLB.506289.20
		TcCLB.510609.40	TcCLB.506399.89	TcCLB.506289.30
		TcCLB.510611.60	TcCLB.506401.220	TcCLB.506289.40
		TcCLB.510611.79	TcCLB.506401.304	TcCLB.506289.9
		TcCLB.510615.10	TcCLB.506401.50	TcCLB.506311.30
		TcCLB.510719.170	TcCLB.506405.110	TcCLB.506351.80
		TcCLB.510719.260	TcCLB.506407.30	TcCLB.506357.110
		TcCLB.510737.30	TcCLB.506411.30	TcCLB.506357.120
		TcCLB.510741.150	TcCLB.506457.20	TcCLB.506357.199
		TcCLB.510759.120	TcCLB.506465.10	TcCLB.506357.40
		TcCLB.510765.60	TcCLB.506467.10	TcCLB.506359.70
		TcCLB.510765.70	TcCLB.506467.29	TcCLB.506363.100
		TcCLB.510767.50	TcCLB.506473.10	TcCLB.506363.110
		TcCLB.510857.40	TcCLB.506473.14	TcCLB.506363.150
		TcCLB.510877.70	TcCLB.506473.20	TcCLB.506363.30
		TcCLB.511037.20	TcCLB.506493.100	TcCLB.506363.50
		TcCLB.511071.100	TcCLB.506493.40	TcCLB.506367.10
		TcCLB.511127.110	TcCLB.506493.60	TcCLB.506367.130
		TcCLB.511133.4	TcCLB.506495.20	TcCLB.506367.140
		TcCLB.511145.10	TcCLB.506495.24	TcCLB.506367.174
		TcCLB.511145.80	TcCLB.506495.6	TcCLB.506369.60
		TcCLB.511179.100	TcCLB.506503.69	TcCLB.506375.10
		TcCLB.511181.30	TcCLB.506513.190	TcCLB.506375.110
		TcCLB.511181.50	TcCLB.506513.30	TcCLB.506375.60
		TcCLB.511211.70	TcCLB.506519.120	TcCLB.506375.90
		TcCLB.511217.20	TcCLB.506525.130	TcCLB.506399.60
		TcCLB.511217.30	TcCLB.506525.90	TcCLB.506399.70
		TcCLB.511303.60	TcCLB.506529.100	TcCLB.506399.80
		TcCLB.511365.80	TcCLB.506529.110	TcCLB.506399.89
		TcCLB.511395.20	TcCLB.506529.150	TcCLB.506401.220
		TcCLB.511419.60	TcCLB.506529.160	TcCLB.506401.304
		TcCLB.511421.110	TcCLB.506529.170	TcCLB.506401.50
		TcCLB.511423.100	TcCLB.506529.190	TcCLB.506405.110
		TcCLB.511423.70	TcCLB.506529.200	TcCLB.506407.30
		TcCLB.511445.130	TcCLB.506529.220	TcCLB.506411.10
		TcCLB.511469.10	TcCLB.506529.260	TcCLB.506411.30
		TcCLB.511469.100	TcCLB.506529.290	TcCLB.506411.39
		TcCLB.511469.40	TcCLB.506529.30	TcCLB.506413.10
		TcCLB.511529.80	TcCLB.506529.300	TcCLB.506457.20
		TcCLB.511531.20	TcCLB.506529.320	TcCLB.506465.10
		TcCLB.511537.8	TcCLB.506529.324	TcCLB.506467.29
		TcCLB.511545.70	TcCLB.506529.330	TcCLB.506473.10
		TcCLB.511555.90	TcCLB.506529.360	TcCLB.506473.14
		TcCLB.511557.50	TcCLB.506529.380	TcCLB.506493.100
		TcCLB.511559.10	TcCLB.506529.40	TcCLB.506493.40
		TcCLB.511575.60	TcCLB.506529.400	TcCLB.506495.20
		TcCLB.511577.144	TcCLB.506529.410	TcCLB.506495.24
		TcCLB.511585.20	TcCLB.506529.420	TcCLB.506495.6
		TcCLB.511585.80	TcCLB.506529.430	TcCLB.506503.60
		TcCLB.511589.180	TcCLB.506529.440	TcCLB.506503.69
		TcCLB.511589.220	TcCLB.506529.460	TcCLB.506513.190
		TcCLB.511621.60	TcCLB.506529.480	TcCLB.506513.30
		TcCLB.511627.150	TcCLB.506529.490	TcCLB.506525.130
		TcCLB.511687.10	TcCLB.506529.50	TcCLB.506525.90
		TcCLB.511687.19	TcCLB.506529.500	TcCLB.506529.100
		TcCLB.511733.40	TcCLB.506529.516	TcCLB.506529.110
		TcCLB.511745.10	TcCLB.506529.524	TcCLB.506529.150
		TcCLB.511801.60	TcCLB.506529.530	TcCLB.506529.160
		TcCLB.511803.40	TcCLB.506529.590	TcCLB.506529.170
		TcCLB.511867.140	TcCLB.506529.60	TcCLB.506529.190
		TcCLB.511871.80	TcCLB.506529.650	TcCLB.506529.200
		TcCLB.511911.150	TcCLB.506529.660	TcCLB.506529.220
		TcCLB.407477.10	TcCLB.506529.669	TcCLB.506529.260
		TcCLB.422507.10	TcCLB.506529.80	TcCLB.506529.290
		TcCLB.439653.10	TcCLB.506543.90	TcCLB.506529.30
		TcCLB.503447.40	TcCLB.506563.10	TcCLB.506529.320
		TcCLB.503671.10	TcCLB.506563.180	TcCLB.506529.324
		TcCLB.503685.30	TcCLB.506563.20	TcCLB.506529.330
		TcCLB.503747.10	TcCLB.506563.200	TcCLB.506529.360
		TcCLB.503805.40	TcCLB.506563.210	TcCLB.506529.380
		TcCLB.503873.10	TcCLB.506563.30	TcCLB.506529.40
		TcCLB.503899.10	TcCLB.506563.60	TcCLB.506529.400
		TcCLB.503899.110	TcCLB.506565.20	TcCLB.506529.410
		TcCLB.503899.119	TcCLB.506567.100	TcCLB.506529.420
		TcCLB.503899.130	TcCLB.506567.120	TcCLB.506529.430
		TcCLB.503953.50	TcCLB.506567.60	TcCLB.506529.440
		TcCLB.503959.50	TcCLB.506567.70	TcCLB.506529.460
		TcCLB.503967.19	TcCLB.506567.90	TcCLB.506529.480
		TcCLB.504017.79	TcCLB.506579.100	TcCLB.506529.490
		TcCLB.504103.100	TcCLB.506579.70	TcCLB.506529.50
		TcCLB.504111.20	TcCLB.506605.150	TcCLB.506529.500
		TcCLB.504151.60	TcCLB.506625.150	TcCLB.506529.516
		TcCLB.504507.5	TcCLB.506625.90	TcCLB.506529.524
		TcCLB.505009.4	TcCLB.506631.20	TcCLB.506529.530
		TcCLB.505807.180	TcCLB.506631.40	TcCLB.506529.590
		TcCLB.505945.20	TcCLB.506633.74	TcCLB.506529.60
		TcCLB.505945.30	TcCLB.506633.90	TcCLB.506529.650
		TcCLB.506203.25	TcCLB.506635.100	TcCLB.506529.660
		TcCLB.506287.209	TcCLB.506635.80	TcCLB.506529.669
		TcCLB.506289.9	TcCLB.506637.60	TcCLB.506529.80
		TcCLB.506411.10	TcCLB.506649.50	TcCLB.506533.34
		TcCLB.506411.39	TcCLB.506649.64	TcCLB.506543.90
		TcCLB.506413.10	TcCLB.506657.10	TcCLB.506563.10
		TcCLB.506503.60	TcCLB.506657.40	TcCLB.506563.180
		TcCLB.506649.100	TcCLB.506657.70	TcCLB.506563.20
		TcCLB.506733.60	TcCLB.506657.79	TcCLB.506563.200
		TcCLB.506735.30	TcCLB.506657.88	TcCLB.506563.210
		TcCLB.506739.30	TcCLB.506659.20	TcCLB.506563.60
		TcCLB.506755.140	TcCLB.506661.100	TcCLB.506565.20
		TcCLB.506779.200	TcCLB.506661.110	TcCLB.506567.100
		TcCLB.506779.80	TcCLB.506661.70	TcCLB.506567.120
		TcCLB.506847.4	TcCLB.506673.10	TcCLB.506567.60
		TcCLB.506857.20	TcCLB.506677.20	TcCLB.506567.70
		TcCLB.506863.10	TcCLB.506677.39	TcCLB.506567.90
		TcCLB.506869.54	TcCLB.506683.10	TcCLB.506579.100
		TcCLB.506933.107	TcCLB.506691.50	TcCLB.506579.70
		TcCLB.507089.170	TcCLB.506691.64	TcCLB.506605.150
		TcCLB.507089.280	TcCLB.506691.70	TcCLB.506625.110
		TcCLB.507105.50	TcCLB.506693.20	TcCLB.506625.150
		TcCLB.507165.50	TcCLB.506695.49	TcCLB.506625.90
		TcCLB.507537.30	TcCLB.506697.80	TcCLB.506631.20
		TcCLB.507603.230	TcCLB.506715.40	TcCLB.506631.40
		TcCLB.507641.60	TcCLB.506717.20	TcCLB.506633.74
		TcCLB.507809.130	TcCLB.506717.240	TcCLB.506633.90
		TcCLB.507963.79	TcCLB.506729.30	TcCLB.506635.100
		TcCLB.508207.150	TcCLB.506729.40	TcCLB.506635.80
		TcCLB.508207.80	TcCLB.506729.50	TcCLB.506637.60
		TcCLB.508241.10	TcCLB.506733.110	TcCLB.506649.100
		TcCLB.508241.140	TcCLB.506733.20	TcCLB.506649.50
		TcCLB.508241.149	TcCLB.506733.30	TcCLB.506649.64
		TcCLB.508307.180	TcCLB.506735.10	TcCLB.506657.10
		TcCLB.508323.9	TcCLB.506735.60	TcCLB.506657.40
		TcCLB.508465.110	TcCLB.506737.60	TcCLB.506657.50
		TcCLB.508469.50	TcCLB.506739.40	TcCLB.506657.70
		TcCLB.508471.10	TcCLB.506739.50	TcCLB.506657.79
		TcCLB.508951.40	TcCLB.506739.60	TcCLB.506657.88
		TcCLB.508975.4	TcCLB.506739.80	TcCLB.506659.20
		TcCLB.509069.40	TcCLB.506743.170	TcCLB.506661.100
		TcCLB.509149.9	TcCLB.506743.190	TcCLB.506661.110
		TcCLB.509151.130	TcCLB.506743.30	TcCLB.506661.70
		TcCLB.509153.120	TcCLB.506747.20	TcCLB.506677.20
		TcCLB.509167.100	TcCLB.506753.110	TcCLB.506677.39
		TcCLB.509233.220	TcCLB.506753.130	TcCLB.506683.10
		TcCLB.509233.80	TcCLB.506753.140	TcCLB.506691.50
		TcCLB.509247.50	TcCLB.506753.150	TcCLB.506691.64
		TcCLB.509543.50	TcCLB.506753.164	TcCLB.506691.70
		TcCLB.509669.14	TcCLB.506753.170	TcCLB.506693.20
		TcCLB.509767.150	TcCLB.506753.240	TcCLB.506695.49
		TcCLB.509777.4	TcCLB.506753.40	TcCLB.506697.80
		TcCLB.509779.60	TcCLB.506755.250	TcCLB.506715.40
		TcCLB.510105.240	TcCLB.506755.260	TcCLB.506717.20
		TcCLB.510149.100	TcCLB.506755.74	TcCLB.506717.240
		TcCLB.510165.10	TcCLB.506773.104	TcCLB.506729.30
		TcCLB.510311.80	TcCLB.506773.170	TcCLB.506729.40
		TcCLB.510325.69	TcCLB.506773.40	TcCLB.506729.50
		TcCLB.510381.10	TcCLB.506773.44	TcCLB.506733.110
		TcCLB.510407.90	TcCLB.506773.70	TcCLB.506733.20
		TcCLB.510521.10	TcCLB.506775.100	TcCLB.506733.30
		TcCLB.510533.120	TcCLB.506775.170	TcCLB.506733.60
		TcCLB.510755.89	TcCLB.506775.180	TcCLB.506735.10
		TcCLB.510755.98	TcCLB.506775.50	TcCLB.506735.30
		TcCLB.510759.4	TcCLB.506775.90	TcCLB.506735.60
		TcCLB.510769.60	TcCLB.506777.80	TcCLB.506737.60
		TcCLB.510777.10	TcCLB.506779.120	TcCLB.506739.30
		TcCLB.511051.70	TcCLB.506779.20	TcCLB.506739.40
		TcCLB.511111.10	TcCLB.506795.29	TcCLB.506739.60
		TcCLB.511181.80	TcCLB.506795.44	TcCLB.506739.80
		TcCLB.511303.40	TcCLB.506795.70	TcCLB.506743.170
		TcCLB.511409.50	TcCLB.506795.90	TcCLB.506743.190
		TcCLB.511423.130	TcCLB.506797.100	TcCLB.506743.30
		TcCLB.511531.9	TcCLB.506797.80	TcCLB.506747.20
		TcCLB.511559.20	TcCLB.506797.90	TcCLB.506753.110
		TcCLB.511571.10	TcCLB.506811.100	TcCLB.506753.130
		TcCLB.511621.190	TcCLB.506811.160	TcCLB.506753.140
		TcCLB.511627.110	TcCLB.506811.200	TcCLB.506753.150
		TcCLB.511691.10	TcCLB.506811.90	TcCLB.506753.164
		TcCLB.511691.20	TcCLB.506825.120	TcCLB.506753.170
		TcCLB.511693.100	TcCLB.506825.140	TcCLB.506753.240
		TcCLB.511729.70	TcCLB.506825.60	TcCLB.506753.40
		TcCLB.511733.130	TcCLB.506829.100	TcCLB.506755.140
		TcCLB.511735.10	TcCLB.506829.110	TcCLB.506755.250
		TcCLB.506211.150	TcCLB.506857.70	TcCLB.506755.260
		TcCLB.510741.220	TcCLB.506859.130	TcCLB.506755.74
			TcCLB.506859.160	TcCLB.506771.18
			TcCLB.506859.49	TcCLB.506773.104
			TcCLB.506859.70	TcCLB.506773.170
			TcCLB.506861.39	TcCLB.506773.40
			TcCLB.506863.40	TcCLB.506773.44
			TcCLB.506865.50	TcCLB.506773.70
			TcCLB.506867.10	TcCLB.506775.100
			TcCLB.506869.40	TcCLB.506775.170
			TcCLB.506869.70	TcCLB.506775.180
			TcCLB.506885.110	TcCLB.506775.50
			TcCLB.506885.340	TcCLB.506775.90
			TcCLB.506885.360	TcCLB.506777.80
			TcCLB.506885.390	TcCLB.506779.10
			TcCLB.506885.430	TcCLB.506779.120
			TcCLB.506887.90	TcCLB.506779.20
			TcCLB.506891.10	TcCLB.506779.200
			TcCLB.506891.20	TcCLB.506795.29
			TcCLB.506891.30	TcCLB.506795.44
			TcCLB.506893.40	TcCLB.506795.70
			TcCLB.506893.80	TcCLB.506795.90
			TcCLB.506893.90	TcCLB.506797.100
			TcCLB.506895.30	TcCLB.506797.80
			TcCLB.506895.50	TcCLB.506797.90
			TcCLB.506907.30	TcCLB.506811.100
			TcCLB.506925.14	TcCLB.506811.200
			TcCLB.506925.280	TcCLB.506825.120
			TcCLB.506925.300	TcCLB.506825.140
			TcCLB.506925.319	TcCLB.506825.60
			TcCLB.506925.390	TcCLB.506829.100
			TcCLB.506925.470	TcCLB.506829.110
			TcCLB.506925.50	TcCLB.506847.4
			TcCLB.506929.30	TcCLB.506857.20
			TcCLB.506931.64	TcCLB.506857.70
			TcCLB.506933.60	TcCLB.506859.130
			TcCLB.506933.70	TcCLB.506859.160
			TcCLB.506937.10	TcCLB.506859.49
			TcCLB.506941.120	TcCLB.506859.70
			TcCLB.506941.130	TcCLB.506861.39
			TcCLB.506941.150	TcCLB.506863.10
			TcCLB.506941.20	TcCLB.506863.40
			TcCLB.506941.220	TcCLB.506865.50
			TcCLB.506941.40	TcCLB.506867.10
			TcCLB.506943.4	TcCLB.506869.40
			TcCLB.506943.40	TcCLB.506869.70
			TcCLB.506945.170	TcCLB.506885.110
			TcCLB.506945.240	TcCLB.506885.340
			TcCLB.506945.90	TcCLB.506885.360
			TcCLB.506947.100	TcCLB.506885.390
			TcCLB.506947.30	TcCLB.506885.430
			TcCLB.506947.90	TcCLB.506887.90
			TcCLB.506949.20	TcCLB.506891.10
			TcCLB.506949.50	TcCLB.506891.20
			TcCLB.506963.40	TcCLB.506891.30
			TcCLB.507009.50	TcCLB.506893.100
			TcCLB.507009.90	TcCLB.506893.40
			TcCLB.507011.130	TcCLB.506893.80
			TcCLB.507011.150	TcCLB.506893.90
			TcCLB.507011.170	TcCLB.506895.30
			TcCLB.507011.260	TcCLB.506895.50
			TcCLB.507011.90	TcCLB.506907.30
			TcCLB.507035.120	TcCLB.506925.280
			TcCLB.507039.10	TcCLB.506925.319
			TcCLB.507041.10	TcCLB.506925.390
			TcCLB.507041.30	TcCLB.506925.470
			TcCLB.507083.40	TcCLB.506925.50
			TcCLB.507083.70	TcCLB.506929.30
			TcCLB.507083.90	TcCLB.506931.64
			TcCLB.507089.270	TcCLB.506933.107
			TcCLB.507091.10	TcCLB.506933.60
			TcCLB.507091.30	TcCLB.506933.70
			TcCLB.507091.40	TcCLB.506941.120
			TcCLB.507091.50	TcCLB.506941.130
			TcCLB.507093.184	TcCLB.506941.150
			TcCLB.507093.260	TcCLB.506941.20
			TcCLB.507093.320	TcCLB.506941.220
			TcCLB.507093.339	TcCLB.506941.280
			TcCLB.507105.20	TcCLB.506941.40
			TcCLB.507105.60	TcCLB.506943.4
			TcCLB.507107.40	TcCLB.506943.40
			TcCLB.507143.20	TcCLB.506945.170
			TcCLB.507163.90	TcCLB.506945.240
			TcCLB.507213.10	TcCLB.506945.90
			TcCLB.507213.30	TcCLB.506947.100
			TcCLB.507257.10	TcCLB.506947.90
			TcCLB.507257.150	TcCLB.506949.20
			TcCLB.507257.30	TcCLB.506949.50
			TcCLB.507257.60	TcCLB.506963.40
			TcCLB.507257.70	TcCLB.506979.20
			TcCLB.507275.24	TcCLB.507009.50
			TcCLB.507485.120	TcCLB.507009.90
			TcCLB.507485.140	TcCLB.507011.130
			TcCLB.507485.159	TcCLB.507011.150
			TcCLB.507485.60	TcCLB.507011.170
			TcCLB.507507.40	TcCLB.507011.260
			TcCLB.507511.20	TcCLB.507011.90
			TcCLB.507521.110	TcCLB.507035.120
			TcCLB.507521.120	TcCLB.507039.10
			TcCLB.507527.20	TcCLB.507041.10
			TcCLB.507531.10	TcCLB.507041.30
			TcCLB.507547.30	TcCLB.507083.40
			TcCLB.507547.40	TcCLB.507083.70
			TcCLB.507559.30	TcCLB.507083.90
			TcCLB.507559.80	TcCLB.507089.170
			TcCLB.507585.10	TcCLB.507089.270
			TcCLB.507603.50	TcCLB.507089.280
			TcCLB.507603.80	TcCLB.507091.30
			TcCLB.507611.120	TcCLB.507091.50
			TcCLB.507611.280	TcCLB.507093.184
			TcCLB.507611.30	TcCLB.507093.220
			TcCLB.507611.398	TcCLB.507093.260
			TcCLB.507611.40	TcCLB.507093.320
			TcCLB.507639.20	TcCLB.507093.339
			TcCLB.507639.30	TcCLB.507105.20
			TcCLB.507639.50	TcCLB.507105.50
			TcCLB.507641.150	TcCLB.507105.60
			TcCLB.507641.280	TcCLB.507107.40
			TcCLB.507641.290	TcCLB.507143.20
			TcCLB.507641.40	TcCLB.507163.90
			TcCLB.507641.64	TcCLB.507165.50
			TcCLB.507667.20	TcCLB.507213.10
			TcCLB.507669.10	TcCLB.507213.30
			TcCLB.507669.20	TcCLB.507257.10
			TcCLB.507669.200	TcCLB.507257.150
			TcCLB.507669.220	TcCLB.507257.30
			TcCLB.507677.100	TcCLB.507257.60
			TcCLB.507677.120	TcCLB.507257.70
			TcCLB.507677.70	TcCLB.507275.24
			TcCLB.507709.110	TcCLB.507447.19
			TcCLB.507709.30	TcCLB.507485.120
			TcCLB.507709.80	TcCLB.507485.140
			TcCLB.507711.170	TcCLB.507485.159
			TcCLB.507711.260	TcCLB.507485.60
			TcCLB.507711.280	TcCLB.507507.40
			TcCLB.507711.300	TcCLB.507511.20
			TcCLB.507711.330	TcCLB.507521.110
			TcCLB.507711.50	TcCLB.507521.120
			TcCLB.507721.10	TcCLB.507527.20
			TcCLB.507735.69	TcCLB.507531.10
			TcCLB.507737.10	TcCLB.507537.30
			TcCLB.507739.20	TcCLB.507547.30
			TcCLB.507747.220	TcCLB.507547.40
			TcCLB.507757.60	TcCLB.507559.30
			TcCLB.507757.70	TcCLB.507559.80
			TcCLB.507795.100	TcCLB.507585.10
			TcCLB.507795.40	TcCLB.507603.50
			TcCLB.507795.60	TcCLB.507603.80
			TcCLB.507795.90	TcCLB.507611.120
			TcCLB.507809.150	TcCLB.507611.280
			TcCLB.507817.60	TcCLB.507611.30
			TcCLB.507831.70	TcCLB.507611.398
			TcCLB.507831.80	TcCLB.507611.40
			TcCLB.507837.100	TcCLB.507639.20
			TcCLB.507837.30	TcCLB.507639.30
			TcCLB.507837.40	TcCLB.507639.50
			TcCLB.507837.60	TcCLB.507641.260
			TcCLB.507837.80	TcCLB.507641.280
			TcCLB.507837.90	TcCLB.507641.290
			TcCLB.507839.18	TcCLB.507641.300
			TcCLB.507839.9	TcCLB.507641.40
			TcCLB.507867.90	TcCLB.507641.60
			TcCLB.507869.10	TcCLB.507641.64
			TcCLB.507881.60	TcCLB.507667.20
			TcCLB.507883.100	TcCLB.507669.10
			TcCLB.507883.109	TcCLB.507669.20
			TcCLB.507883.80	TcCLB.507669.200
			TcCLB.507883.90	TcCLB.507669.220
			TcCLB.507923.10	TcCLB.507677.100
			TcCLB.507927.20	TcCLB.507677.120
			TcCLB.507927.90	TcCLB.507709.110
			TcCLB.507929.20	TcCLB.507709.30
			TcCLB.507929.30	TcCLB.507709.80
			TcCLB.507941.10	TcCLB.507711.170
			TcCLB.507941.100	TcCLB.507711.260
			TcCLB.507941.30	TcCLB.507711.280
			TcCLB.507941.40	TcCLB.507711.300
			TcCLB.507941.80	TcCLB.507711.330
			TcCLB.507963.10	TcCLB.507711.50
			TcCLB.507963.44	TcCLB.507721.10
			TcCLB.507963.50	TcCLB.507737.10
			TcCLB.507993.10	TcCLB.507739.20
			TcCLB.507993.270	TcCLB.507747.220
			TcCLB.507993.290	TcCLB.507757.60
			TcCLB.507993.30	TcCLB.507757.70
			TcCLB.507993.33	TcCLB.507795.100
			TcCLB.507993.36	TcCLB.507795.40
			TcCLB.507993.89	TcCLB.507795.60
			TcCLB.507997.50	TcCLB.507795.90
			TcCLB.507997.54	TcCLB.507809.130
			TcCLB.507997.60	TcCLB.507809.150
			TcCLB.507997.70	TcCLB.507817.60
			TcCLB.507997.80	TcCLB.507831.60
			TcCLB.508041.50	TcCLB.507831.70
			TcCLB.508075.50	TcCLB.507831.80
			TcCLB.508075.7	TcCLB.507837.100
			TcCLB.508083.10	TcCLB.507837.30
			TcCLB.508085.20	TcCLB.507837.40
			TcCLB.508089.50	TcCLB.507837.60
			TcCLB.508095.10	TcCLB.507837.80
			TcCLB.508127.9	TcCLB.507837.90
			TcCLB.508129.9	TcCLB.507839.18
			TcCLB.508137.20	TcCLB.507839.9
			TcCLB.508137.40	TcCLB.507867.90
			TcCLB.508169.40	TcCLB.507869.10
			TcCLB.508169.60	TcCLB.507881.60
			TcCLB.508179.40	TcCLB.507883.100
			TcCLB.508181.40	TcCLB.507883.109
			TcCLB.508183.10	TcCLB.507883.80
			TcCLB.508185.10	TcCLB.507883.90
			TcCLB.508207.10	TcCLB.507923.10
			TcCLB.508207.130	TcCLB.507927.20
			TcCLB.508207.20	TcCLB.507929.20
			TcCLB.508207.200	TcCLB.507941.10
			TcCLB.508207.240	TcCLB.507941.100
			TcCLB.508209.100	TcCLB.507941.30
			TcCLB.508209.120	TcCLB.507941.40
			TcCLB.508209.60	TcCLB.507941.80
			TcCLB.508209.80	TcCLB.507963.10
			TcCLB.508209.90	TcCLB.507963.44
			TcCLB.508211.19	TcCLB.507963.50
			TcCLB.508239.20	TcCLB.507963.79
			TcCLB.508241.120	TcCLB.507993.10
			TcCLB.508241.130	TcCLB.507993.270
			TcCLB.508241.20	TcCLB.507993.290
			TcCLB.508265.10	TcCLB.507993.30
			TcCLB.508265.40	TcCLB.507993.33
			TcCLB.508265.44	TcCLB.507993.36
			TcCLB.508277.200	TcCLB.507993.89
			TcCLB.508277.370	TcCLB.507997.50
			TcCLB.508277.390	TcCLB.507997.54
			TcCLB.508277.60	TcCLB.507997.60
			TcCLB.508307.100	TcCLB.507997.70
			TcCLB.508307.50	TcCLB.507997.80
			TcCLB.508307.80	TcCLB.508041.50
			TcCLB.508307.90	TcCLB.508075.50
			TcCLB.508317.40	TcCLB.508075.7
			TcCLB.508321.40	TcCLB.508083.10
			TcCLB.508321.60	TcCLB.508085.20
			TcCLB.508323.110	TcCLB.508089.50
			TcCLB.508323.120	TcCLB.508095.10
			TcCLB.508323.94	TcCLB.508127.9
			TcCLB.508325.130	TcCLB.508129.9
			TcCLB.508325.320	TcCLB.508137.20
			TcCLB.508325.340	TcCLB.508137.40
			TcCLB.508347.100	TcCLB.508169.40
			TcCLB.508347.70	TcCLB.508169.60
			TcCLB.508347.80	TcCLB.508181.40
			TcCLB.508357.26	TcCLB.508183.10
			TcCLB.508369.20	TcCLB.508185.10
			TcCLB.508369.50	TcCLB.508207.10
			TcCLB.508371.10	TcCLB.508207.150
			TcCLB.508373.10	TcCLB.508207.20
			TcCLB.508373.20	TcCLB.508207.200
			TcCLB.508373.29	TcCLB.508207.240
			TcCLB.508375.30	TcCLB.508207.80
			TcCLB.508375.50	TcCLB.508209.100
			TcCLB.508375.60	TcCLB.508209.120
			TcCLB.508375.80	TcCLB.508209.60
			TcCLB.508385.30	TcCLB.508209.80
			TcCLB.508387.120	TcCLB.508209.90
			TcCLB.508387.40	TcCLB.508211.19
			TcCLB.508387.60	TcCLB.508239.20
			TcCLB.508463.20	TcCLB.508239.49
			TcCLB.508465.70	TcCLB.508241.10
			TcCLB.508469.10	TcCLB.508241.120
			TcCLB.508469.20	TcCLB.508241.130
			TcCLB.508515.120	TcCLB.508241.140
			TcCLB.508515.80	TcCLB.508241.149
			TcCLB.508535.10	TcCLB.508241.20
			TcCLB.508541.160	TcCLB.508265.10
			TcCLB.508549.30	TcCLB.508265.40
			TcCLB.508551.10	TcCLB.508265.44
			TcCLB.508555.34	TcCLB.508277.200
			TcCLB.508567.49	TcCLB.508277.370
			TcCLB.508567.80	TcCLB.508277.390
			TcCLB.508569.120	TcCLB.508277.60
			TcCLB.508569.140	TcCLB.508307.100
			TcCLB.508647.110	TcCLB.508307.180
			TcCLB.508647.190	TcCLB.508307.50
			TcCLB.508647.220	TcCLB.508307.80
			TcCLB.508647.270	TcCLB.508307.90
			TcCLB.508647.280	TcCLB.508317.40
			TcCLB.508675.40	TcCLB.508321.40
			TcCLB.508717.20	TcCLB.508321.60
			TcCLB.508717.33	TcCLB.508323.120
			TcCLB.508719.40	TcCLB.508323.9
			TcCLB.508719.60	TcCLB.508323.94
			TcCLB.508719.9	TcCLB.508325.130
			TcCLB.508729.18	TcCLB.508325.320
			TcCLB.508731.40	TcCLB.508325.340
			TcCLB.508731.9	TcCLB.508347.100
			TcCLB.508771.34	TcCLB.508347.130
			TcCLB.508779.50	TcCLB.508347.70
			TcCLB.508779.70	TcCLB.508347.80
			TcCLB.508781.110	TcCLB.508357.26
			TcCLB.508781.40	TcCLB.508369.20
			TcCLB.508781.80	TcCLB.508369.50
			TcCLB.508781.90	TcCLB.508371.10
			TcCLB.508785.10	TcCLB.508373.10
			TcCLB.508785.4	TcCLB.508373.20
			TcCLB.508787.5	TcCLB.508373.29
			TcCLB.508809.30	TcCLB.508375.30
			TcCLB.508813.15	TcCLB.508375.60
			TcCLB.508813.60	TcCLB.508383.10
			TcCLB.508813.70	TcCLB.508385.30
			TcCLB.508831.100	TcCLB.508387.120
			TcCLB.508831.90	TcCLB.508387.40
			TcCLB.508837.120	TcCLB.508387.60
			TcCLB.508837.160	TcCLB.508463.20
			TcCLB.508837.80	TcCLB.508465.110
			TcCLB.508949.30	TcCLB.508465.70
			TcCLB.508949.40	TcCLB.508469.10
			TcCLB.508951.10	TcCLB.508469.20
			TcCLB.508951.29	TcCLB.508469.50
			TcCLB.508973.69	TcCLB.508471.10
			TcCLB.508973.90	TcCLB.508515.120
			TcCLB.508975.10	TcCLB.508515.80
			TcCLB.508987.20	TcCLB.508535.10
			TcCLB.508987.9	TcCLB.508541.160
			TcCLB.508989.20	TcCLB.508541.220
			TcCLB.508989.60	TcCLB.508541.230
			TcCLB.508993.10	TcCLB.508541.240
			TcCLB.508993.20	TcCLB.508549.30
			TcCLB.508995.10	TcCLB.508551.10
			TcCLB.508995.20	TcCLB.508555.34
			TcCLB.508995.30	TcCLB.508567.49
			TcCLB.508995.40	TcCLB.508567.80
			TcCLB.508995.60	TcCLB.508569.120
			TcCLB.508995.69	TcCLB.508569.140
			TcCLB.508997.20	TcCLB.508647.110
			TcCLB.509011.54	TcCLB.508647.190
			TcCLB.509011.70	TcCLB.508647.220
			TcCLB.509067.30	TcCLB.508647.270
			TcCLB.509067.40	TcCLB.508647.280
			TcCLB.509067.60	TcCLB.508675.40
			TcCLB.509073.50	TcCLB.508717.20
			TcCLB.509099.120	TcCLB.508717.33
			TcCLB.509099.59	TcCLB.508719.40
			TcCLB.509099.80	TcCLB.508719.50
			TcCLB.509123.30	TcCLB.508719.60
			TcCLB.509125.20	TcCLB.508719.9
			TcCLB.509127.10	TcCLB.508731.40
			TcCLB.509127.50	TcCLB.508731.9
			TcCLB.509127.80	TcCLB.508769.10
			TcCLB.509129.10	TcCLB.508771.34
			TcCLB.509141.40	TcCLB.508779.50
			TcCLB.509149.20	TcCLB.508779.70
			TcCLB.509151.100	TcCLB.508781.110
			TcCLB.509151.70	TcCLB.508781.40
			TcCLB.509151.80	TcCLB.508781.80
			TcCLB.509153.40	TcCLB.508781.90
			TcCLB.509153.70	TcCLB.508785.10
			TcCLB.509153.80	TcCLB.508785.4
			TcCLB.509153.90	TcCLB.508787.5
			TcCLB.509157.230	TcCLB.508809.30
			TcCLB.509157.279	TcCLB.508813.15
			TcCLB.509167.130	TcCLB.508813.60
			TcCLB.509167.20	TcCLB.508813.70
			TcCLB.509197.39	TcCLB.508831.100
			TcCLB.509199.10	TcCLB.508831.90
			TcCLB.509199.24	TcCLB.508837.120
			TcCLB.509205.110	TcCLB.508837.160
			TcCLB.509205.60	TcCLB.508837.80
			TcCLB.509205.70	TcCLB.508837.90
			TcCLB.509231.23	TcCLB.508949.30
			TcCLB.509233.150	TcCLB.508949.40
			TcCLB.509233.180	TcCLB.508951.10
			TcCLB.509245.10	TcCLB.508951.29
			TcCLB.509267.100	TcCLB.508951.40
			TcCLB.509267.3	TcCLB.508973.69
			TcCLB.509267.60	TcCLB.508973.90
			TcCLB.509269.10	TcCLB.508975.10
			TcCLB.509351.10	TcCLB.508975.4
			TcCLB.509379.10	TcCLB.508987.20
			TcCLB.509379.20	TcCLB.508987.9
			TcCLB.509393.20	TcCLB.508989.20
			TcCLB.509443.20	TcCLB.508989.60
			TcCLB.509443.48	TcCLB.508993.10
			TcCLB.509445.10	TcCLB.508993.20
			TcCLB.509445.30	TcCLB.508995.10
			TcCLB.509445.39	TcCLB.508995.20
			TcCLB.509449.10	TcCLB.508995.30
			TcCLB.509455.100	TcCLB.508995.40
			TcCLB.509455.114	TcCLB.508995.60
			TcCLB.509455.120	TcCLB.508995.69
			TcCLB.509455.20	TcCLB.508997.20
			TcCLB.509455.40	TcCLB.509011.54
			TcCLB.509491.10	TcCLB.509011.70
			TcCLB.509499.10	TcCLB.509067.30
			TcCLB.509499.14	TcCLB.509067.40
			TcCLB.509499.20	TcCLB.509067.60
			TcCLB.509551.100	TcCLB.509069.40
			TcCLB.509551.149	TcCLB.509073.50
			TcCLB.509551.30	TcCLB.509099.120
			TcCLB.509589.20	TcCLB.509099.59
			TcCLB.509589.40	TcCLB.509099.80
			TcCLB.509589.50	TcCLB.509123.30
			TcCLB.509599.80	TcCLB.509125.20
			TcCLB.509631.140	TcCLB.509127.10
			TcCLB.509633.20	TcCLB.509127.50
			TcCLB.509649.30	TcCLB.509127.80
			TcCLB.509649.59	TcCLB.509129.10
			TcCLB.509669.120	TcCLB.509141.40
			TcCLB.509669.140	TcCLB.509149.20
			TcCLB.509669.50	TcCLB.509149.9
			TcCLB.509701.10	TcCLB.509151.100
			TcCLB.509761.20	TcCLB.509151.130
			TcCLB.509767.130	TcCLB.509151.70
			TcCLB.509767.170	TcCLB.509151.80
			TcCLB.509767.59	TcCLB.509153.120
			TcCLB.509769.100	TcCLB.509153.40
			TcCLB.509769.120	TcCLB.509153.70
			TcCLB.509769.60	TcCLB.509153.80
			TcCLB.509769.90	TcCLB.509153.90
			TcCLB.509775.34	TcCLB.509157.230
			TcCLB.509775.40	TcCLB.509157.279
			TcCLB.509777.130	TcCLB.509167.100
			TcCLB.509777.70	TcCLB.509167.130
			TcCLB.509777.80	TcCLB.509167.20
			TcCLB.509777.90	TcCLB.509197.39
			TcCLB.509779.40	TcCLB.509199.10
			TcCLB.509801.30	TcCLB.509199.24
			TcCLB.509805.110	TcCLB.509205.110
			TcCLB.509805.130	TcCLB.509205.60
			TcCLB.509805.150	TcCLB.509205.70
			TcCLB.509805.190	TcCLB.509231.23
			TcCLB.509805.40	TcCLB.509233.150
			TcCLB.509805.90	TcCLB.509233.180
			TcCLB.509807.29	TcCLB.509233.220
			TcCLB.509809.10	TcCLB.509233.80
			TcCLB.509809.30	TcCLB.509247.50
			TcCLB.509819.10	TcCLB.509267.100
			TcCLB.509819.20	TcCLB.509267.3
			TcCLB.509819.30	TcCLB.509267.60
			TcCLB.509819.40	TcCLB.509269.10
			TcCLB.509819.49	TcCLB.509351.10
			TcCLB.509829.20	TcCLB.509379.10
			TcCLB.509831.10	TcCLB.509379.20
			TcCLB.509831.33	TcCLB.509381.10
			TcCLB.509831.36	TcCLB.509393.20
			TcCLB.509885.20	TcCLB.509443.20
			TcCLB.509885.30	TcCLB.509443.48
			TcCLB.509885.40	TcCLB.509445.30
			TcCLB.509885.50	TcCLB.509445.39
			TcCLB.509891.40	TcCLB.509449.10
			TcCLB.509891.50	TcCLB.509455.100
			TcCLB.509893.29	TcCLB.509455.114
			TcCLB.509895.10	TcCLB.509455.120
			TcCLB.509895.20	TcCLB.509455.20
			TcCLB.509895.80	TcCLB.509455.40
			TcCLB.509957.20	TcCLB.509491.10
			TcCLB.509965.120	TcCLB.509499.10
			TcCLB.509965.134	TcCLB.509499.14
			TcCLB.509965.190	TcCLB.509499.20
			TcCLB.509965.200	TcCLB.509543.50
			TcCLB.509965.220	TcCLB.509551.100
			TcCLB.509965.229	TcCLB.509551.149
			TcCLB.509965.240	TcCLB.509551.30
			TcCLB.509965.290	TcCLB.509589.10
			TcCLB.509965.330	TcCLB.509589.20
			TcCLB.509965.340	TcCLB.509589.40
			TcCLB.509965.400	TcCLB.509589.50
			TcCLB.509967.140	TcCLB.509599.80
			TcCLB.509967.30	TcCLB.509633.20
			TcCLB.509967.50	TcCLB.509649.30
			TcCLB.509967.60	TcCLB.509649.59
			TcCLB.509979.140	TcCLB.509667.20
			TcCLB.509979.230	TcCLB.509669.120
			TcCLB.509979.60	TcCLB.509669.14
			TcCLB.510053.20	TcCLB.509669.140
			TcCLB.510055.140	TcCLB.509669.50
			TcCLB.510089.110	TcCLB.509701.10
			TcCLB.510089.120	TcCLB.509761.20
			TcCLB.510089.210	TcCLB.509767.130
			TcCLB.510091.100	TcCLB.509767.150
			TcCLB.510091.110	TcCLB.509767.170
			TcCLB.510091.14	TcCLB.509767.59
			TcCLB.510091.20	TcCLB.509769.100
			TcCLB.510091.50	TcCLB.509769.120
			TcCLB.510091.80	TcCLB.509769.60
			TcCLB.510101.390	TcCLB.509769.90
			TcCLB.510101.470	TcCLB.509775.34
			TcCLB.510101.70	TcCLB.509775.40
			TcCLB.510101.90	TcCLB.509777.130
			TcCLB.510105.170	TcCLB.509777.4
			TcCLB.510105.200	TcCLB.509777.70
			TcCLB.510105.210	TcCLB.509777.80
			TcCLB.510105.80	TcCLB.509777.90
			TcCLB.510123.10	TcCLB.509779.40
			TcCLB.510123.50	TcCLB.509779.60
			TcCLB.510143.10	TcCLB.509801.30
			TcCLB.510143.129	TcCLB.509805.110
			TcCLB.510149.130	TcCLB.509805.130
			TcCLB.510149.150	TcCLB.509805.150
			TcCLB.510165.60	TcCLB.509805.190
			TcCLB.510173.100	TcCLB.509805.40
			TcCLB.510173.130	TcCLB.509805.90
			TcCLB.510173.30	TcCLB.509807.29
			TcCLB.510173.40	TcCLB.509809.10
			TcCLB.510173.70	TcCLB.509809.30
			TcCLB.510175.160	TcCLB.509819.10
			TcCLB.510175.170	TcCLB.509819.20
			TcCLB.510181.69	TcCLB.509819.30
			TcCLB.510213.110	TcCLB.509819.40
			TcCLB.510215.10	TcCLB.509819.49
			TcCLB.510227.10	TcCLB.509829.20
			TcCLB.510229.20	TcCLB.509831.10
			TcCLB.510241.120	TcCLB.509831.33
			TcCLB.510243.30	TcCLB.509831.36
			TcCLB.510243.50	TcCLB.509885.20
			TcCLB.510247.10	TcCLB.509885.30
			TcCLB.510257.100	TcCLB.509885.40
			TcCLB.510257.70	TcCLB.509885.50
			TcCLB.510259.50	TcCLB.509891.40
			TcCLB.510283.100	TcCLB.509891.50
			TcCLB.510283.40	TcCLB.509893.29
			TcCLB.510285.110	TcCLB.509895.10
			TcCLB.510285.130	TcCLB.509895.20
			TcCLB.510285.60	TcCLB.509895.80
			TcCLB.510291.14	TcCLB.509957.20
			TcCLB.510291.40	TcCLB.509965.134
			TcCLB.510293.54	TcCLB.509965.190
			TcCLB.510293.60	TcCLB.509965.200
			TcCLB.510295.20	TcCLB.509965.220
			TcCLB.510295.30	TcCLB.509965.229
			TcCLB.510295.40	TcCLB.509965.240
			TcCLB.510297.90	TcCLB.509965.290
			TcCLB.510307.180	TcCLB.509965.330
			TcCLB.510307.191	TcCLB.509965.340
			TcCLB.510311.150	TcCLB.509965.400
			TcCLB.510311.160	TcCLB.509967.140
			TcCLB.510311.170	TcCLB.509967.30
			TcCLB.510311.190	TcCLB.509967.50
			TcCLB.510315.14	TcCLB.509967.60
			TcCLB.510315.20	TcCLB.509979.140
			TcCLB.510317.7	TcCLB.509979.230
			TcCLB.510323.40	TcCLB.509979.60
			TcCLB.510343.10	TcCLB.510053.20
			TcCLB.510347.40	TcCLB.510055.140
			TcCLB.510349.60	TcCLB.510089.110
			TcCLB.510349.64	TcCLB.510089.120
			TcCLB.510351.90	TcCLB.510089.210
			TcCLB.510381.30	TcCLB.510091.100
			TcCLB.510381.70	TcCLB.510091.110
			TcCLB.510407.20	TcCLB.510091.14
			TcCLB.510429.40	TcCLB.510091.20
			TcCLB.510431.180	TcCLB.510091.50
			TcCLB.510431.245	TcCLB.510091.80
			TcCLB.510431.270	TcCLB.510101.390
			TcCLB.510431.280	TcCLB.510101.470
			TcCLB.510431.40	TcCLB.510101.70
			TcCLB.510491.40	TcCLB.510101.90
			TcCLB.510507.20	TcCLB.510105.170
			TcCLB.510507.29	TcCLB.510105.200
			TcCLB.510509.20	TcCLB.510105.210
			TcCLB.510509.30	TcCLB.510105.240
			TcCLB.510513.40	TcCLB.510105.80
			TcCLB.510513.60	TcCLB.510123.10
			TcCLB.510515.110	TcCLB.510123.50
			TcCLB.510515.130	TcCLB.510143.10
			TcCLB.510515.40	TcCLB.510143.129
			TcCLB.510515.70	TcCLB.510145.20
			TcCLB.510517.100	TcCLB.510149.100
			TcCLB.510517.20	TcCLB.510149.130
			TcCLB.510517.30	TcCLB.510149.150
			TcCLB.510525.130	TcCLB.510165.10
			TcCLB.510525.20	TcCLB.510165.60
			TcCLB.510529.10	TcCLB.510173.100
			TcCLB.510529.30	TcCLB.510173.130
			TcCLB.510531.40	TcCLB.510173.30
			TcCLB.510531.70	TcCLB.510173.40
			TcCLB.510533.100	TcCLB.510173.70
			TcCLB.510533.110	TcCLB.510175.160
			TcCLB.510533.210	TcCLB.510175.170
			TcCLB.510535.40	TcCLB.510181.69
			TcCLB.510535.64	TcCLB.510213.110
			TcCLB.510565.30	TcCLB.510215.10
			TcCLB.510593.10	TcCLB.510227.10
			TcCLB.510593.49	TcCLB.510229.20
			TcCLB.510599.14	TcCLB.510241.120
			TcCLB.510603.150	TcCLB.510243.30
			TcCLB.510603.20	TcCLB.510243.50
			TcCLB.510603.90	TcCLB.510247.10
			TcCLB.510609.30	TcCLB.510257.100
			TcCLB.510609.34	TcCLB.510257.70
			TcCLB.510609.40	TcCLB.510259.50
			TcCLB.510609.50	TcCLB.510283.100
			TcCLB.510609.60	TcCLB.510283.40
			TcCLB.510609.70	TcCLB.510285.110
			TcCLB.510609.90	TcCLB.510285.130
			TcCLB.510611.60	TcCLB.510285.60
			TcCLB.510611.79	TcCLB.510291.14
			TcCLB.510613.10	TcCLB.510291.40
			TcCLB.510615.10	TcCLB.510293.54
			TcCLB.510615.4	TcCLB.510293.60
			TcCLB.510717.30	TcCLB.510295.20
			TcCLB.510719.140	TcCLB.510295.30
			TcCLB.510719.150	TcCLB.510295.40
			TcCLB.510719.170	TcCLB.510297.90
			TcCLB.510719.20	TcCLB.510307.180
			TcCLB.510719.260	TcCLB.510307.191
			TcCLB.510719.50	TcCLB.510309.30
			TcCLB.510719.74	TcCLB.510311.150
			TcCLB.510721.10	TcCLB.510311.160
			TcCLB.510737.30	TcCLB.510311.170
			TcCLB.510737.50	TcCLB.510311.190
			TcCLB.510741.124	TcCLB.510311.80
			TcCLB.510741.150	TcCLB.510315.10
			TcCLB.510741.190	TcCLB.510315.14
			TcCLB.510741.229	TcCLB.510315.20
			TcCLB.510743.100	TcCLB.510317.7
			TcCLB.510743.120	TcCLB.510323.40
			TcCLB.510743.30	TcCLB.510325.69
			TcCLB.510743.90	TcCLB.510343.10
			TcCLB.510745.20	TcCLB.510347.40
			TcCLB.510747.60	TcCLB.510349.60
			TcCLB.510755.80	TcCLB.510349.64
			TcCLB.510759.10	TcCLB.510351.90
			TcCLB.510759.120	TcCLB.510381.10
			TcCLB.510759.150	TcCLB.510381.30
			TcCLB.510761.44	TcCLB.510381.70
			TcCLB.510763.30	TcCLB.510407.20
			TcCLB.510763.34	TcCLB.510407.90
			TcCLB.510763.50	TcCLB.510429.40
			TcCLB.510767.50	TcCLB.510431.180
			TcCLB.510767.69	TcCLB.510431.245
			TcCLB.510769.40	TcCLB.510431.270
			TcCLB.510773.110	TcCLB.510431.280
			TcCLB.510855.20	TcCLB.510431.40
			TcCLB.510857.10	TcCLB.510491.40
			TcCLB.510857.4	TcCLB.510507.20
			TcCLB.510857.40	TcCLB.510507.29
			TcCLB.510857.50	TcCLB.510509.20
			TcCLB.510877.70	TcCLB.510509.30
			TcCLB.510879.110	TcCLB.510509.50
			TcCLB.510879.120	TcCLB.510513.40
			TcCLB.510879.150	TcCLB.510513.60
			TcCLB.510879.170	TcCLB.510515.110
			TcCLB.510879.90	TcCLB.510515.130
			TcCLB.510911.20	TcCLB.510515.40
			TcCLB.510911.45	TcCLB.510515.70
			TcCLB.510911.50	TcCLB.510517.100
			TcCLB.510939.9	TcCLB.510517.20
			TcCLB.510953.30	TcCLB.510517.30
			TcCLB.510953.40	TcCLB.510521.10
			TcCLB.510955.10	TcCLB.510525.130
			TcCLB.510955.20	TcCLB.510525.20
			TcCLB.510955.30	TcCLB.510529.10
			TcCLB.510955.4	TcCLB.510529.30
			TcCLB.510955.40	TcCLB.510531.40
			TcCLB.510955.50	TcCLB.510531.70
			TcCLB.510957.9	TcCLB.510533.110
			TcCLB.510963.80	TcCLB.510533.120
			TcCLB.510989.40	TcCLB.510533.210
			TcCLB.510997.20	TcCLB.510535.40
			TcCLB.510997.40	TcCLB.510535.64
			TcCLB.511001.180	TcCLB.510565.30
			TcCLB.511037.20	TcCLB.510593.10
			TcCLB.511039.10	TcCLB.510593.49
			TcCLB.511039.3	TcCLB.510599.14
			TcCLB.511041.10	TcCLB.510603.20
			TcCLB.511041.20	TcCLB.510603.90
			TcCLB.511041.4	TcCLB.510609.30
			TcCLB.511043.60	TcCLB.510609.34
			TcCLB.511049.30	TcCLB.510609.40
			TcCLB.511051.20	TcCLB.510609.50
			TcCLB.511055.50	TcCLB.510609.60
			TcCLB.511071.100	TcCLB.510609.70
			TcCLB.511071.140	TcCLB.510609.90
			TcCLB.511071.160	TcCLB.510611.60
			TcCLB.511071.50	TcCLB.510611.79
			TcCLB.511107.10	TcCLB.510613.10
			TcCLB.511109.120	TcCLB.510615.10
			TcCLB.511109.20	TcCLB.510717.30
			TcCLB.511115.30	TcCLB.510719.140
			TcCLB.511127.110	TcCLB.510719.150
			TcCLB.511127.120	TcCLB.510719.170
			TcCLB.511127.260	TcCLB.510719.20
			TcCLB.511127.30	TcCLB.510719.260
			TcCLB.511133.10	TcCLB.510721.10
			TcCLB.511133.20	TcCLB.510737.30
			TcCLB.511133.4	TcCLB.510737.50
			TcCLB.511135.30	TcCLB.510741.150
			TcCLB.511141.20	TcCLB.510741.190
			TcCLB.511143.30	TcCLB.510741.220
			TcCLB.511145.10	TcCLB.510741.229
			TcCLB.511145.60	TcCLB.510743.100
			TcCLB.511145.80	TcCLB.510743.120
			TcCLB.511179.100	TcCLB.510743.30
			TcCLB.511179.110	TcCLB.510743.90
			TcCLB.511181.150	TcCLB.510745.20
			TcCLB.511181.30	TcCLB.510747.60
			TcCLB.511181.50	TcCLB.510755.89
			TcCLB.511189.20	TcCLB.510755.98
			TcCLB.511189.50	TcCLB.510759.10
			TcCLB.511211.100	TcCLB.510759.120
			TcCLB.511211.110	TcCLB.510759.150
			TcCLB.511211.160	TcCLB.510759.4
			TcCLB.511211.170	TcCLB.510761.44
			TcCLB.511211.230	TcCLB.510763.30
			TcCLB.511211.49	TcCLB.510763.34
			TcCLB.511211.70	TcCLB.510763.50
			TcCLB.511215.110	TcCLB.510765.60
			TcCLB.511215.40	TcCLB.510765.70
			TcCLB.511215.50	TcCLB.510767.50
			TcCLB.511215.70	TcCLB.510767.69
			TcCLB.511217.110	TcCLB.510769.40
			TcCLB.511217.20	TcCLB.510769.60
			TcCLB.511217.30	TcCLB.510773.110
			TcCLB.511217.90	TcCLB.510777.10
			TcCLB.511253.31	TcCLB.510855.20
			TcCLB.511303.50	TcCLB.510857.10
			TcCLB.511303.70	TcCLB.510857.4
			TcCLB.511309.30	TcCLB.510857.40
			TcCLB.511335.19	TcCLB.510857.50
			TcCLB.511353.20	TcCLB.510877.70
			TcCLB.511353.34	TcCLB.510879.110
			TcCLB.511355.14	TcCLB.510879.120
			TcCLB.511357.9	TcCLB.510879.150
			TcCLB.511361.4	TcCLB.510879.170
			TcCLB.511361.40	TcCLB.510879.90
			TcCLB.511361.50	TcCLB.510911.20
			TcCLB.511365.80	TcCLB.510911.45
			TcCLB.511393.70	TcCLB.510911.50
			TcCLB.511393.88	TcCLB.510939.9
			TcCLB.511395.10	TcCLB.510953.30
			TcCLB.511395.20	TcCLB.510953.40
			TcCLB.511395.50	TcCLB.510955.10
			TcCLB.511409.20	TcCLB.510955.20
			TcCLB.511411.30	TcCLB.510955.30
			TcCLB.511417.80	TcCLB.510955.4
			TcCLB.511417.90	TcCLB.510955.40
			TcCLB.511417.94	TcCLB.510955.50
			TcCLB.511419.20	TcCLB.510957.9
			TcCLB.511419.30	TcCLB.510963.80
			TcCLB.511419.40	TcCLB.510989.40
			TcCLB.511419.50	TcCLB.510997.20
			TcCLB.511419.60	TcCLB.510997.40
			TcCLB.511419.80	TcCLB.511001.180
			TcCLB.511421.100	TcCLB.511037.20
			TcCLB.511421.110	TcCLB.511039.10
			TcCLB.511421.120	TcCLB.511039.3
			TcCLB.511421.150	TcCLB.511041.10
			TcCLB.511421.160	TcCLB.511041.20
			TcCLB.511421.20	TcCLB.511043.60
			TcCLB.511421.30	TcCLB.511049.30
			TcCLB.511421.40	TcCLB.511051.20
			TcCLB.511421.50	TcCLB.511051.70
			TcCLB.511421.90	TcCLB.511055.50
			TcCLB.511423.100	TcCLB.511071.100
			TcCLB.511423.104	TcCLB.511071.140
			TcCLB.511423.149	TcCLB.511071.160
			TcCLB.511423.160	TcCLB.511071.50
			TcCLB.511423.170	TcCLB.511107.10
			TcCLB.511423.40	TcCLB.511109.120
			TcCLB.511423.60	TcCLB.511109.20
			TcCLB.511423.70	TcCLB.511111.10
			TcCLB.511423.80	TcCLB.511115.30
			TcCLB.511425.10	TcCLB.511127.110
			TcCLB.511425.30	TcCLB.511127.120
			TcCLB.511425.40	TcCLB.511127.260
			TcCLB.511427.10	TcCLB.511127.30
			TcCLB.511427.19	TcCLB.511133.20
			TcCLB.511429.10	TcCLB.511133.4
			TcCLB.511429.20	TcCLB.511135.30
			TcCLB.511429.30	TcCLB.511141.20
			TcCLB.511431.30	TcCLB.511143.30
			TcCLB.511431.40	TcCLB.511145.10
			TcCLB.511431.90	TcCLB.511145.60
			TcCLB.511435.10	TcCLB.511145.80
			TcCLB.511435.20	TcCLB.511179.100
			TcCLB.511435.30	TcCLB.511179.110
			TcCLB.511435.49	TcCLB.511181.150
			TcCLB.511437.20	TcCLB.511181.30
			TcCLB.511439.10	TcCLB.511181.50
			TcCLB.511445.130	TcCLB.511181.80
			TcCLB.511467.10	TcCLB.511189.20
			TcCLB.511469.10	TcCLB.511189.50
			TcCLB.511469.100	TcCLB.511211.100
			TcCLB.511469.20	TcCLB.511211.110
			TcCLB.511469.40	TcCLB.511211.170
			TcCLB.511469.70	TcCLB.511211.230
			TcCLB.511471.60	TcCLB.511211.49
			TcCLB.511471.90	TcCLB.511211.70
			TcCLB.511529.100	TcCLB.511215.110
			TcCLB.511529.110	TcCLB.511215.40
			TcCLB.511529.160	TcCLB.511215.50
			TcCLB.511529.170	TcCLB.511215.70
			TcCLB.511529.210	TcCLB.511217.110
			TcCLB.511529.240	TcCLB.511217.20
			TcCLB.511529.30	TcCLB.511217.30
			TcCLB.511529.80	TcCLB.511217.90
			TcCLB.511531.20	TcCLB.511253.31
			TcCLB.511537.16	TcCLB.511303.40
			TcCLB.511537.60	TcCLB.511303.50
			TcCLB.511537.8	TcCLB.511303.70
			TcCLB.511545.120	TcCLB.511309.30
			TcCLB.511545.130	TcCLB.511335.19
			TcCLB.511545.199	TcCLB.511353.20
			TcCLB.511545.70	TcCLB.511353.34
			TcCLB.511545.80	TcCLB.511355.14
			TcCLB.511555.30	TcCLB.511357.9
			TcCLB.511557.50	TcCLB.511361.40
			TcCLB.511559.10	TcCLB.511361.50
			TcCLB.511571.40	TcCLB.511365.80
			TcCLB.511575.10	TcCLB.511393.70
			TcCLB.511575.130	TcCLB.511393.88
			TcCLB.511575.60	TcCLB.511395.10
			TcCLB.511577.144	TcCLB.511395.20
			TcCLB.511577.19	TcCLB.511395.50
			TcCLB.511577.44	TcCLB.511409.20
			TcCLB.511577.83	TcCLB.511409.50
			TcCLB.511577.90	TcCLB.511411.30
			TcCLB.511581.20	TcCLB.511417.80
			TcCLB.511583.40	TcCLB.511417.90
			TcCLB.511585.130	TcCLB.511417.94
			TcCLB.511585.20	TcCLB.511419.20
			TcCLB.511585.210	TcCLB.511419.30
			TcCLB.511585.60	TcCLB.511419.40
			TcCLB.511585.70	TcCLB.511419.50
			TcCLB.511585.80	TcCLB.511419.60
			TcCLB.511587.120	TcCLB.511419.80
			TcCLB.511589.170	TcCLB.511421.100
			TcCLB.511589.180	TcCLB.511421.110
			TcCLB.511589.220	TcCLB.511421.120
			TcCLB.511589.50	TcCLB.511421.150
			TcCLB.511621.160	TcCLB.511421.160
			TcCLB.511621.200	TcCLB.511421.30
			TcCLB.511621.40	TcCLB.511421.40
			TcCLB.511621.70	TcCLB.511421.50
			TcCLB.511623.10	TcCLB.511421.90
			TcCLB.511627.120	TcCLB.511423.100
			TcCLB.511627.150	TcCLB.511423.104
			TcCLB.511687.10	TcCLB.511423.130
			TcCLB.511687.19	TcCLB.511423.149
			TcCLB.511693.30	TcCLB.511423.160
			TcCLB.511693.90	TcCLB.511423.170
			TcCLB.511705.10	TcCLB.511423.40
			TcCLB.511711.20	TcCLB.511423.60
			TcCLB.511711.80	TcCLB.511423.70
			TcCLB.511715.10	TcCLB.511423.80
			TcCLB.511715.80	TcCLB.511425.10
			TcCLB.511729.30	TcCLB.511425.30
			TcCLB.511731.70	TcCLB.511425.40
			TcCLB.511731.80	TcCLB.511427.19
			TcCLB.511733.100	TcCLB.511429.10
			TcCLB.511733.20	TcCLB.511429.20
			TcCLB.511733.30	TcCLB.511429.30
			TcCLB.511733.40	TcCLB.511431.30
			TcCLB.511733.70	TcCLB.511431.40
			TcCLB.511735.20	TcCLB.511431.90
			TcCLB.511735.30	TcCLB.511435.10
			TcCLB.511735.50	TcCLB.511435.20
			TcCLB.511735.60	TcCLB.511435.30
			TcCLB.511737.3	TcCLB.511435.49
			TcCLB.511739.20	TcCLB.511437.20
			TcCLB.511741.50	TcCLB.511439.10
			TcCLB.511751.120	TcCLB.511445.130
			TcCLB.511753.120	TcCLB.511467.10
			TcCLB.511801.34	TcCLB.511469.10
			TcCLB.511801.60	TcCLB.511469.100
			TcCLB.511803.20	TcCLB.511469.20
			TcCLB.511803.40	TcCLB.511469.40
			TcCLB.511803.50	TcCLB.511469.70
			TcCLB.511867.100	TcCLB.511471.60
			TcCLB.511867.140	TcCLB.511471.90
			TcCLB.511867.20	TcCLB.511529.100
			TcCLB.511867.40	TcCLB.511529.110
			TcCLB.511867.90	TcCLB.511529.160
			TcCLB.511871.10	TcCLB.511529.170
			TcCLB.511871.30	TcCLB.511529.210
			TcCLB.511871.40	TcCLB.511529.240
			TcCLB.511871.80	TcCLB.511529.30
			TcCLB.511911.102	TcCLB.511529.80
			TcCLB.511911.150	TcCLB.511531.20
			TcCLB.511911.94	TcCLB.511531.9
				TcCLB.511537.16
				TcCLB.511537.60
				TcCLB.511537.8
				TcCLB.511545.120
				TcCLB.511545.130
				TcCLB.511545.199
				TcCLB.511545.70
				TcCLB.511545.80
				TcCLB.511555.30
				TcCLB.511555.90
				TcCLB.511557.50
				TcCLB.511559.10
				TcCLB.511559.20
				TcCLB.511571.10
				TcCLB.511575.10
				TcCLB.511575.130
				TcCLB.511575.60
				TcCLB.511577.144
				TcCLB.511577.19
				TcCLB.511577.44
				TcCLB.511577.83
				TcCLB.511577.90
				TcCLB.511581.20
				TcCLB.511583.40
				TcCLB.511585.130
				TcCLB.511585.20
				TcCLB.511585.210
				TcCLB.511585.60
				TcCLB.511585.70
				TcCLB.511585.80
				TcCLB.511587.120
				TcCLB.511589.170
				TcCLB.511589.180
				TcCLB.511589.220
				TcCLB.511589.50
				TcCLB.511621.190
				TcCLB.511621.200
				TcCLB.511621.40
				TcCLB.511621.60
				TcCLB.511621.70
				TcCLB.511623.10
				TcCLB.511627.110
				TcCLB.511627.120
				TcCLB.511627.150
				TcCLB.511687.10
				TcCLB.511687.19
				TcCLB.511691.10
				TcCLB.511691.20
				TcCLB.511693.100
				TcCLB.511693.30
				TcCLB.511693.90
				TcCLB.511705.10
				TcCLB.511711.20
				TcCLB.511715.10
				TcCLB.511715.80
				TcCLB.511729.30
				TcCLB.511729.70
				TcCLB.511731.70
				TcCLB.511731.80
				TcCLB.511733.100
				TcCLB.511733.130
				TcCLB.511733.20
				TcCLB.511733.30
				TcCLB.511733.40
				TcCLB.511733.70
				TcCLB.511735.10
				TcCLB.511735.20
				TcCLB.511735.30
				TcCLB.511735.50
				TcCLB.511735.60
				TcCLB.511737.3
				TcCLB.511739.20
				TcCLB.511741.50
				TcCLB.511745.10
				TcCLB.511753.120
				TcCLB.511801.34
				TcCLB.511801.60
				TcCLB.511803.20
				TcCLB.511803.40
				TcCLB.511803.50
				TcCLB.511867.100
				TcCLB.511867.140
				TcCLB.511867.20
				TcCLB.511867.40
				TcCLB.511867.90
				TcCLB.511871.10
				TcCLB.511871.30
				TcCLB.511871.40
				TcCLB.511871.80
				TcCLB.511911.102
				TcCLB.511911.150
				TcCLB.511911.94
