# Supplementary material for: Conserved motifs in nuclear genes encoding predicted mitochondrial proteins in Trypanosoma cruzi
Source: PLoS One. 2019 Apr 9;14(4):e0215160. doi: 10.1371/journal.pone.0215160 (PMC6456187; doi:10.1371/journal.pone.0215160)
Supplement: S4 Table — The results of each step of the search strategy are presented. (XLSX) [file pone.0215160.s007.xlsx]

## Sheet: S4 Table
S4 Table. L. major nuclear genes encoding mitochondrial proteins. (The results of each step of the search strategy are presented)
Annotated as Mitochondrial	GO:0005739	Text	T.brucei Orthologs	T.cruzi Orthologs
[Gene ID]	[Gene ID]	[Gene ID]	[Gene ID]	[Gene ID]
LmjF.01.0090	LmjF.01.0110	LmjF.01.0090	LmjF.01.0020	LmjF.01.0020
LmjF.01.0335	LmjF.01.0270	LmjF.01.0110	LmjF.01.0050	LmjF.01.0050
LmjF.01.0590	LmjF.01.0335	LmjF.01.0270	LmjF.01.0060	LmjF.01.0060
LmjF.01.0650	LmjF.01.0570	LmjF.01.0335	LmjF.01.0100	LmjF.01.0090
LmjF.02.0460	LmjF.01.0590	LmjF.01.0570	LmjF.01.0110	LmjF.01.0100
LmjF.02.0670	LmjF.01.0650	LmjF.01.0590	LmjF.01.0150	LmjF.01.0110
LmjF.03.0620	LmjF.02.0410	LmjF.01.0650	LmjF.01.0200	LmjF.01.0150
LmjF.04.0270	LmjF.02.0450	LmjF.02.0120	LmjF.01.0270	LmjF.01.0200
LmjF.04.0330	LmjF.02.0460	LmjF.02.0410	LmjF.01.0280	LmjF.01.0270
LmjF.05.0290	LmjF.02.0670	LmjF.02.0450	LmjF.01.0335	LmjF.01.0280
LmjF.05.0790	LmjF.02.0710	LmjF.02.0460	LmjF.01.0470	LmjF.01.0335
LmjF.05.0980	LmjF.03.0090	LmjF.02.0670	LmjF.01.0490	LmjF.01.0470
LmjF.06.0040	LmjF.03.0740	LmjF.02.0710	LmjF.01.0500	LmjF.01.0490
LmjF.06.0240	LmjF.04.0270	LmjF.03.0090	LmjF.01.0520	LmjF.01.0500
LmjF.06.0380	LmjF.04.1130	LmjF.03.0420	LmjF.01.0570	LmjF.01.0520
LmjF.07.0060	LmjF.04.1230	LmjF.03.0620	LmjF.01.0590	LmjF.01.0570
LmjF.07.0110	LmjF.05.0310	LmjF.03.0740	LmjF.01.0640	LmjF.01.0590
LmjF.07.0200	LmjF.05.0460	LmjF.04.0060	LmjF.01.0650	LmjF.01.0640
LmjF.07.0460	LmjF.05.0500	LmjF.04.0270	LmjF.01.0710	LmjF.01.0650
LmjF.08.0290	LmjF.05.0510	LmjF.04.0330	LmjF.01.0800	LmjF.01.0710
LmjF.08.0320	LmjF.05.0790	LmjF.04.0550	LmjF.02.0050	LmjF.01.0800
LmjF.08.0890	LmjF.05.1020	LmjF.04.0820	LmjF.02.0085	LmjF.01.0830
LmjF.08.0900	LmjF.05.1040	LmjF.04.1130	LmjF.02.0240	LmjF.02.0050
LmjF.09.1010	LmjF.06.0050	LmjF.05.0290	LmjF.02.0370	LmjF.02.0120
LmjF.09.1120	LmjF.06.0240	LmjF.05.0310	LmjF.02.0410	LmjF.02.0240
LmjF.09.1130	LmjF.06.0380	LmjF.05.0380	LmjF.02.0460	LmjF.02.0410
LmjF.09.1270	LmjF.06.0690	LmjF.05.0460	LmjF.02.0650	LmjF.02.0460
LmjF.10.0290	LmjF.06.1010	LmjF.05.0500	LmjF.02.0670	LmjF.02.0650
LmjF.12.0040	LmjF.06.1100	LmjF.05.0510	LmjF.02.0710	LmjF.02.0670
LmjF.12.0540	LmjF.06.1150	LmjF.05.0790	LmjF.03.0010	LmjF.02.0710
LmjF.13.0080	LmjF.06.1190	LmjF.05.0980	LmjF.03.0060	LmjF.02.0740
LmjF.13.0870	LmjF.07.0060	LmjF.05.1020	LmjF.03.0090	LmjF.03.0060
LmjF.13.1630	LmjF.07.0110	LmjF.05.1040	LmjF.03.0100	LmjF.03.0090
LmjF.14.0920	LmjF.07.0200	LmjF.06.0040	LmjF.03.0150	LmjF.03.0100
LmjF.14.0990	LmjF.07.1020	LmjF.06.0050	LmjF.03.0200	LmjF.03.0150
LmjF.14.1460	LmjF.07.1070	LmjF.06.0240	LmjF.03.0220	LmjF.03.0200
LmjF.15.0120	LmjF.08.0120	LmjF.06.0380	LmjF.03.0230	LmjF.03.0220
LmjF.15.0280	LmjF.08.0200	LmjF.06.0690	LmjF.03.0330	LmjF.03.0230
LmjF.15.1290	LmjF.08.0290	LmjF.06.1010	LmjF.03.0500	LmjF.03.0500
LmjF.16.0200	LmjF.08.1170	LmjF.06.1100	LmjF.03.0620	LmjF.03.0550
LmjF.16.0210	LmjF.08.1200	LmjF.06.1150	LmjF.03.0630	LmjF.03.0620
LmjF.16.1300	LmjF.09.0230	LmjF.06.1190	LmjF.03.0640	LmjF.03.0630
LmjF.16.1650	LmjF.09.1010	LmjF.07.0060	LmjF.03.0670	LmjF.03.0640
LmjF.17.0270	LmjF.09.1130	LmjF.07.0110	LmjF.03.0720	LmjF.03.0670
LmjF.18.0740	LmjF.09.1350	LmjF.07.0130	LmjF.03.0740	LmjF.03.0720
LmjF.18.1000	LmjF.10.0945	LmjF.07.0200	LmjF.03.0760	LmjF.03.0740
LmjF.18.1260	LmjF.11.0100	LmjF.07.0460	LmjF.03.0940	LmjF.03.0760
LmjF.18.1265	LmjF.11.0320	LmjF.07.0530	LmjF.03.0960	LmjF.03.0940
LmjF.18.1270	LmjF.11.0330	LmjF.07.1020	LmjF.04.0010	LmjF.03.0960
LmjF.18.1275	LmjF.11.0720	LmjF.07.1070	LmjF.04.0045	LmjF.04.0010
LmjF.18.1280	LmjF.12.0040	LmjF.08.0120	LmjF.04.0080	LmjF.04.0045
LmjF.18.1285	LmjF.12.0540	LmjF.08.0200	LmjF.04.0270	LmjF.04.0060
LmjF.18.1290	LmjF.12.0640	LmjF.08.0290	LmjF.04.0280	LmjF.04.0080
LmjF.18.1300	LmjF.12.0670	LmjF.08.0320	LmjF.04.0290	LmjF.04.0270
LmjF.19.0200	LmjF.12.0690	LmjF.08.0890	LmjF.04.0300	LmjF.04.0280
LmjF.19.0210	LmjF.13.0420	LmjF.08.0900	LmjF.04.0330	LmjF.04.0380
LmjF.19.0350	LmjF.13.0540	LmjF.08.1170	LmjF.04.0380	LmjF.04.0450
LmjF.19.1110	LmjF.13.1110	LmjF.08.1200	LmjF.04.0450	LmjF.04.0550
LmjF.20.0510	LmjF.13.1170	LmjF.09.0230	LmjF.04.0630	LmjF.04.0630
LmjF.20.1730	LmjF.13.1600	LmjF.09.0750	LmjF.04.0670	LmjF.04.0670
LmjF.21.0340	LmjF.14.0440	LmjF.09.1010	LmjF.04.0820	LmjF.04.0820
LmjF.21.0420	LmjF.14.0570	LmjF.09.1120	LmjF.04.0850	LmjF.04.0860
LmjF.21.1558	LmjF.14.0610	LmjF.09.1130	LmjF.04.0860	LmjF.04.0940
LmjF.21.1620	LmjF.14.0920	LmjF.09.1270	LmjF.04.0940	LmjF.04.0960
LmjF.21.1660	LmjF.14.0960	LmjF.09.1350	LmjF.04.0960	LmjF.04.1130
LmjF.22.0290	LmjF.14.0990	LmjF.10.0290	LmjF.04.1130	LmjF.04.1150
LmjF.22.0930	LmjF.14.1140	LmjF.10.0945	LmjF.04.1150	LmjF.04.1190
LmjF.22.0940	LmjF.14.1190	LmjF.10.1020	LmjF.05.0180	LmjF.05.0180
LmjF.22.1480	LmjF.14.1460	LmjF.11.0100	LmjF.05.0210	LmjF.05.0210
LmjF.23.0680	LmjF.14.1480	LmjF.11.0320	LmjF.05.0280	LmjF.05.0280
LmjF.23.0760	LmjF.15.0030	LmjF.11.0330	LmjF.05.0290	LmjF.05.0310
LmjF.23.1370	LmjF.15.0090	LmjF.11.1100	LmjF.05.0310	LmjF.05.0340
LmjF.24.0330	LmjF.15.0960	LmjF.12.0040	LmjF.05.0340	LmjF.05.0350
LmjF.24.0720	LmjF.15.0970	LmjF.12.0060	LmjF.05.0430	LmjF.05.0380
LmjF.24.0830	LmjF.15.1250	LmjF.12.0540	LmjF.05.0440	LmjF.05.0440
LmjF.24.1150	LmjF.15.1290	LmjF.12.0630	LmjF.05.0460	LmjF.05.0460
LmjF.24.1630	LmjF.16.0230	LmjF.12.0640	LmjF.05.0490	LmjF.05.0490
LmjF.25.0210	LmjF.16.0830	LmjF.12.0670	LmjF.05.0500	LmjF.05.0500
LmjF.25.0530	LmjF.16.1065	LmjF.12.0690	LmjF.05.0510	LmjF.05.0510
LmjF.25.1120	LmjF.16.1290	LmjF.12.1160	LmjF.05.0520	LmjF.05.0520
LmjF.25.1170	LmjF.16.1300	LmjF.12.1170	LmjF.05.0550	LmjF.05.0550
LmjF.25.1180	LmjF.17.0040	LmjF.12.1270	LmjF.05.0570	LmjF.05.0570
LmjF.25.1445	LmjF.17.1010	LmjF.13.0080	LmjF.05.0660	LmjF.05.0660
LmjF.25.1450	LmjF.18.0010	LmjF.13.0420	LmjF.05.0680	LmjF.05.0680
LmjF.25.1540	LmjF.18.0260	LmjF.13.0540	LmjF.05.0750	LmjF.05.0750
LmjF.25.1740	LmjF.18.0350	LmjF.13.0600	LmjF.05.0780	LmjF.05.0790
LmjF.25.2030	LmjF.18.0670	LmjF.13.0870	LmjF.05.0790	LmjF.05.0860
LmjF.26.1140	LmjF.18.0680	LmjF.13.1110	LmjF.05.0860	LmjF.05.0880
LmjF.26.1350	LmjF.18.0740	LmjF.13.1170	LmjF.05.0880	LmjF.05.0950
LmjF.26.1550	LmjF.18.0800	LmjF.13.1590	LmjF.05.0950	LmjF.05.0980
LmjF.26.1610	LmjF.18.0810	LmjF.13.1600	LmjF.05.0980	LmjF.05.1020
LmjF.26.1860	LmjF.18.0870	LmjF.13.1630	LmjF.05.1020	LmjF.05.1030
LmjF.27.0290	LmjF.18.1260	LmjF.14.0440	LmjF.05.1030	LmjF.05.1040
LmjF.27.0630	LmjF.18.1265	LmjF.14.0570	LmjF.05.1040	LmjF.05.1130
LmjF.27.0740	LmjF.18.1270	LmjF.14.0610	LmjF.05.1130	LmjF.05.1180
LmjF.27.0780	LmjF.18.1275	LmjF.14.0920	LmjF.05.1180	LmjF.06.0040
LmjF.28.0020	LmjF.18.1280	LmjF.14.0990	LmjF.06.0040	LmjF.06.0050
LmjF.28.0240	LmjF.18.1285	LmjF.14.1000	LmjF.06.0050	LmjF.06.0240
LmjF.28.0930	LmjF.18.1290	LmjF.14.1190	LmjF.06.0240	LmjF.06.0310
LmjF.28.1810	LmjF.18.1300	LmjF.14.1460	LmjF.06.0310	LmjF.06.0340
LmjF.28.1960	LmjF.18.1480	LmjF.14.1480	LmjF.06.0340	LmjF.06.0370
LmjF.28.2080	LmjF.19.0200	LmjF.15.0030	LmjF.06.0370	LmjF.06.0380
LmjF.28.2170	LmjF.19.0210	LmjF.15.0090	LmjF.06.0380	LmjF.06.0490
LmjF.29.0010	LmjF.19.0230	LmjF.15.0120	LmjF.06.0490	LmjF.06.0500
LmjF.29.0720	LmjF.19.0350	LmjF.15.0280	LmjF.06.0500	LmjF.06.0530
LmjF.29.2100	LmjF.19.0780	LmjF.15.0960	LmjF.06.0530	LmjF.06.0560
LmjF.29.2630	LmjF.19.1110	LmjF.15.0970	LmjF.06.0680	LmjF.06.0680
LmjF.29.2780	LmjF.19.1200	LmjF.15.1010	LmjF.06.0690	LmjF.06.0690
LmjF.30.0230	LmjF.19.1620	LmjF.15.1020	LmjF.06.0840	LmjF.06.0840
LmjF.30.0260	LmjF.20.0120	LmjF.15.1250	LmjF.06.0860	LmjF.06.0860
LmjF.30.0780	LmjF.20.0480	LmjF.15.1290	LmjF.06.0940	LmjF.06.0880
LmjF.30.1050	LmjF.20.0510	LmjF.16.0200	LmjF.06.1010	LmjF.06.1010
LmjF.30.2400	LmjF.20.0840	LmjF.16.0210	LmjF.06.1070	LmjF.06.1070
LmjF.30.2460	LmjF.20.1430	LmjF.16.0830	LmjF.06.1100	LmjF.07.0200
LmjF.30.2470	LmjF.20.1740	LmjF.16.1065	LmjF.06.1130	LmjF.07.0220
LmjF.30.2480	LmjF.21.0027	LmjF.16.1290	LmjF.06.1150	LmjF.07.0240
LmjF.30.2490	LmjF.21.0410	LmjF.16.1300	LmjF.06.1190	LmjF.07.0360
LmjF.30.2550	LmjF.21.0420	LmjF.16.1350	LmjF.06.1240	LmjF.07.0460
LmjF.30.3530	LmjF.21.0740	LmjF.16.1650	LmjF.07.0060	LmjF.07.0530
LmjF.31.0630	LmjF.21.0843	LmjF.16.1660	LmjF.07.0100	LmjF.07.0600
LmjF.31.0640	LmjF.21.0940	LmjF.17.0040	LmjF.07.0110	LmjF.07.0730
LmjF.31.1550	LmjF.21.0990	LmjF.17.0270	LmjF.07.0130	LmjF.07.0780
LmjF.31.2250	LmjF.21.1080	LmjF.17.1010	LmjF.07.0200	LmjF.07.0800
LmjF.31.2330	LmjF.21.1555	LmjF.17.1290	LmjF.07.0220	LmjF.07.1020
LmjF.32.0110	LmjF.21.1558	LmjF.18.0010	LmjF.07.0240	LmjF.07.1060
LmjF.32.1110	LmjF.21.1620	LmjF.18.0260	LmjF.07.0280	LmjF.07.1070
LmjF.32.1120	LmjF.21.1710	LmjF.18.0350	LmjF.07.0360	LmjF.07.1105
LmjF.32.1590	LmjF.21.1740	LmjF.18.0670	LmjF.07.0430	LmjF.07.1110
LmjF.32.1850	LmjF.22.0290	LmjF.18.0680	LmjF.07.0440	LmjF.07.1130
LmjF.32.2440	LmjF.22.0650	LmjF.18.0740	LmjF.07.0450	LmjF.08.0100
LmjF.32.3180	LmjF.22.0770	LmjF.18.0800	LmjF.07.0460	LmjF.08.0120
LmjF.33.1250	LmjF.22.0780	LmjF.18.0810	LmjF.07.0530	LmjF.08.0200
LmjF.33.1730	LmjF.22.1080	LmjF.18.0870	LmjF.07.0600	LmjF.08.0230
LmjF.33.2340	LmjF.22.1220	LmjF.18.1000	LmjF.07.0730	LmjF.08.0240
LmjF.33.2470	LmjF.22.1480	LmjF.18.1260	LmjF.07.0780	LmjF.08.0290
LmjF.33.2510	LmjF.23.0030	LmjF.18.1265	LmjF.07.0800	LmjF.08.0330
LmjF.33.2610	LmjF.23.0370	LmjF.18.1270	LmjF.07.1020	LmjF.08.0370
LmjF.33.2905	LmjF.23.0680	LmjF.18.1275	LmjF.07.1060	LmjF.08.0540
LmjF.33.2930	LmjF.23.0690	LmjF.18.1280	LmjF.07.1070	LmjF.08.0560
LmjF.34.0160	LmjF.23.0700	LmjF.18.1285	LmjF.07.1105	LmjF.08.0890
LmjF.34.0570	LmjF.23.1520	LmjF.18.1290	LmjF.07.1110	LmjF.08.0900
LmjF.34.1060	LmjF.24.0090	LmjF.18.1300	LmjF.07.1130	LmjF.08.0910
LmjF.34.1260	LmjF.24.0940	LmjF.18.1370	LmjF.08.0120	LmjF.08.0920
LmjF.34.2620	LmjF.24.1500	LmjF.18.1480	LmjF.08.0160	LmjF.08.1160
LmjF.34.3060	LmjF.24.1510	LmjF.19.0200	LmjF.08.0200	LmjF.08.1170
LmjF.34.3130	LmjF.24.1630	LmjF.19.0210	LmjF.08.0230	LmjF.08.1200
LmjF.35.0050	LmjF.24.1700	LmjF.19.0230	LmjF.08.0240	LmjF.08.1210
LmjF.35.1380	LmjF.24.1810	LmjF.19.0350	LmjF.08.0280	LmjF.08.1222
LmjF.35.1540	LmjF.24.2160	LmjF.19.0780	LmjF.08.0290	LmjF.08.1260
LmjF.35.2650	LmjF.25.0530	LmjF.19.1110	LmjF.08.0330	LmjF.09.0010
LmjF.35.3110	LmjF.25.0990	LmjF.19.1200	LmjF.08.0370	LmjF.09.0105
LmjF.35.3330	LmjF.25.1050	LmjF.19.1620	LmjF.08.0540	LmjF.09.0230
LmjF.35.3990	LmjF.25.1130	LmjF.20.0120	LmjF.08.0560	LmjF.09.0240
LmjF.35.4270	LmjF.25.1170	LmjF.20.0280	LmjF.08.0890	LmjF.09.0360
LmjF.35.4420	LmjF.25.1180	LmjF.20.0430	LmjF.08.0900	LmjF.09.0750
LmjF.35.4430	LmjF.25.1445	LmjF.20.0480	LmjF.08.0920	LmjF.09.0840
LmjF.35.4860	LmjF.25.1450	LmjF.20.0510	LmjF.08.1100	LmjF.09.1010
LmjF.35.5280	LmjF.25.1770	LmjF.20.0840	LmjF.08.1160	LmjF.09.1120
LmjF.36.0200	LmjF.25.2010	LmjF.20.1120	LmjF.08.1170	LmjF.09.1130
LmjF.36.0510	LmjF.26.0030	LmjF.20.1430	LmjF.08.1200	LmjF.09.1240
LmjF.36.0570	LmjF.26.0270	LmjF.20.1730	LmjF.08.1210	LmjF.09.1270
LmjF.36.2020	LmjF.26.0320	LmjF.20.1740	LmjF.08.1222	LmjF.09.1350
LmjF.36.2030	LmjF.26.0390	LmjF.21.0027	LmjF.08.1260	LmjF.09.1430
LmjF.36.2310	LmjF.26.1320	LmjF.21.0340	LmjF.09.0010	LmjF.09.1450
LmjF.36.2710	LmjF.26.1340	LmjF.21.0350	LmjF.09.0105	LmjF.09.1460
LmjF.36.3800	LmjF.26.1360	LmjF.21.0410	LmjF.09.0230	LmjF.09.1470
LmjF.36.3810	LmjF.26.1540	LmjF.21.0420	LmjF.09.0240	LmjF.09.1490
LmjF.36.4450	LmjF.26.1610	LmjF.21.0660	LmjF.09.0360	LmjF.09.1500
LmjF.36.4490	LmjF.26.1850	LmjF.21.0740	LmjF.09.1010	LmjF.09.1550
LmjF.36.4720	LmjF.26.1860	LmjF.21.0843	LmjF.09.1120	LmjF.10.0020
LmjF.36.4770	LmjF.26.2000	LmjF.21.0940	LmjF.09.1130	LmjF.10.0030
LmjF.36.5400	LmjF.27.0110	LmjF.21.0990	LmjF.09.1270	LmjF.10.0090
LmjF.36.5460	LmjF.27.0220	LmjF.21.1080	LmjF.09.1350	LmjF.10.0140
LmjF.36.6610	LmjF.27.0290	LmjF.21.1190	LmjF.09.1430	LmjF.10.0250
LmjF.36.6720	LmjF.27.0650	LmjF.21.1555	LmjF.09.1450	LmjF.10.0290
	LmjF.27.0780	LmjF.21.1558	LmjF.09.1460	LmjF.10.0360
	LmjF.27.1020	LmjF.21.1620	LmjF.09.1470	LmjF.10.0370
	LmjF.27.1110	LmjF.21.1660	LmjF.09.1490	LmjF.10.0380
	LmjF.27.1330	LmjF.21.1690	LmjF.09.1500	LmjF.10.0385
	LmjF.27.2440	LmjF.21.1710	LmjF.09.1550	LmjF.10.0390
	LmjF.28.0020	LmjF.21.1740	LmjF.10.0020	LmjF.10.0400
	LmjF.28.0180	LmjF.22.0290	LmjF.10.0030	LmjF.10.0550
	LmjF.28.0240	LmjF.22.0650	LmjF.10.0090	LmjF.10.0600
	LmjF.28.0780	LmjF.22.0770	LmjF.10.0140	LmjF.10.0610
	LmjF.28.0930	LmjF.22.0780	LmjF.10.0160	LmjF.10.0670
	LmjF.28.0980	LmjF.22.0930	LmjF.10.0250	LmjF.10.0810
	LmjF.28.1550	LmjF.22.0940	LmjF.10.0290	LmjF.10.0820
	LmjF.28.1970	LmjF.22.1080	LmjF.10.0360	LmjF.10.0945
	LmjF.28.2030	LmjF.22.1220	LmjF.10.0370	LmjF.10.1020
	LmjF.28.2080	LmjF.22.1480	LmjF.10.0380	LmjF.10.1050
	LmjF.28.2170	LmjF.23.0030	LmjF.10.0385	LmjF.10.1120
	LmjF.28.2370	LmjF.23.0110	LmjF.10.0390	LmjF.10.1150
	LmjF.29.0010	LmjF.23.0300	LmjF.10.0400	LmjF.10.1300
	LmjF.29.0160	LmjF.23.0370	LmjF.10.0510	LmjF.10.1310
	LmjF.29.0470	LmjF.23.0680	LmjF.10.0550	LmjF.11.0030
	LmjF.29.0670	LmjF.23.0690	LmjF.10.0600	LmjF.11.0100
	LmjF.29.0690	LmjF.23.0700	LmjF.10.0610	LmjF.11.0220
	LmjF.29.0720	LmjF.23.0760	LmjF.10.0670	LmjF.11.0260
	LmjF.29.0920	LmjF.23.1370	LmjF.10.0810	LmjF.11.0270
	LmjF.29.1150	LmjF.23.1520	LmjF.10.0820	LmjF.11.0320
	LmjF.29.1160	LmjF.24.0010	LmjF.10.0945	LmjF.11.0330
	LmjF.29.1430	LmjF.24.0090	LmjF.10.1020	LmjF.11.0380
	LmjF.29.1820	LmjF.24.0330	LmjF.10.1050	LmjF.11.0430
	LmjF.29.2100	LmjF.24.0720	LmjF.10.1120	LmjF.11.0500
	LmjF.29.2120	LmjF.24.0830	LmjF.10.1160	LmjF.11.0560
	LmjF.29.2630	LmjF.24.0940	LmjF.10.1300	LmjF.11.0580
	LmjF.30.0150	LmjF.24.1030	LmjF.10.1310	LmjF.11.0590
	LmjF.30.0930	LmjF.24.1150	LmjF.11.0030	LmjF.11.0720
	LmjF.30.0970	LmjF.24.1500	LmjF.11.0100	LmjF.11.0800
	LmjF.30.1040	LmjF.24.1510	LmjF.11.0220	LmjF.11.1030
	LmjF.30.2080	LmjF.24.1630	LmjF.11.0260	LmjF.11.1050
	LmjF.30.2240	LmjF.24.1700	LmjF.11.0270	LmjF.11.1180
	LmjF.30.2400	LmjF.24.1810	LmjF.11.0320	LmjF.11.1360
	LmjF.30.2845	LmjF.24.2160	LmjF.11.0330	LmjF.11.1370
	LmjF.30.3190	LmjF.25.0210	LmjF.11.0380	LmjF.12.0040
	LmjF.30.3530	LmjF.25.0490	LmjF.11.0430	LmjF.12.0060
	LmjF.31.0070	LmjF.25.0500	LmjF.11.0500	LmjF.12.0090
	LmjF.31.0630	LmjF.25.0530	LmjF.11.0560	LmjF.12.0250
	LmjF.31.1060	LmjF.25.0540	LmjF.11.0580	LmjF.12.0410
	LmjF.31.1960	LmjF.25.0990	LmjF.11.0590	LmjF.12.0430
	LmjF.32.0165	LmjF.25.1050	LmjF.11.0720	LmjF.12.0440
	LmjF.32.0370	LmjF.25.1120	LmjF.11.0800	LmjF.12.0510
	LmjF.32.1110	LmjF.25.1130	LmjF.11.1030	LmjF.12.0520
	LmjF.32.1120	LmjF.25.1170	LmjF.11.1050	LmjF.12.0540
	LmjF.32.1140	LmjF.25.1180	LmjF.11.1180	LmjF.12.0560
	LmjF.32.1500	LmjF.25.1445	LmjF.11.1360	LmjF.12.0570
	LmjF.32.1590	LmjF.25.1450	LmjF.11.1370	LmjF.12.0590
	LmjF.32.2210	LmjF.25.1540	LmjF.12.0040	LmjF.12.0610
	LmjF.32.2660	LmjF.25.1740	LmjF.12.0090	LmjF.12.0620
	LmjF.32.3170	LmjF.25.1770	LmjF.12.0410	LmjF.12.0630
	LmjF.32.3290	LmjF.25.1810	LmjF.12.0430	LmjF.12.0640
	LmjF.32.3310	LmjF.25.2010	LmjF.12.0440	LmjF.12.0650
	LmjF.32.3780	LmjF.25.2030	LmjF.12.0510	LmjF.12.0660
	LmjF.33.0220	LmjF.26.0030	LmjF.12.0520	LmjF.12.0670
	LmjF.33.0260	LmjF.26.0270	LmjF.12.0540	LmjF.12.0680
	LmjF.33.0420	LmjF.26.0390	LmjF.12.0560	LmjF.12.0690
	LmjF.33.0840	LmjF.26.0430	LmjF.12.0570	LmjF.12.0700
	LmjF.33.1355	LmjF.26.0620	LmjF.12.0590	LmjF.12.1110
	LmjF.33.1390	LmjF.26.0640	LmjF.12.0610	LmjF.12.1160
	LmjF.33.2360	LmjF.26.1140	LmjF.12.0620	LmjF.12.1170
	LmjF.33.2470	LmjF.26.1320	LmjF.12.0630	LmjF.12.1180
	LmjF.33.2610	LmjF.26.1340	LmjF.12.0640	LmjF.12.1190
	LmjF.33.2730	LmjF.26.1350	LmjF.12.0650	LmjF.12.1230
	LmjF.33.2905	LmjF.26.1360	LmjF.12.0660	LmjF.12.1240
	LmjF.33.2930	LmjF.26.1540	LmjF.12.0670	LmjF.12.1270
	LmjF.33.3050	LmjF.26.1550	LmjF.12.0680	LmjF.12.1305
	LmjF.33.3260	LmjF.26.1610	LmjF.12.0690	LmjF.12.1310
	LmjF.34.0070	LmjF.26.1850	LmjF.12.0700	LmjF.12.1320
	LmjF.34.0160	LmjF.26.1860	LmjF.12.0715	LmjF.12.1330
	LmjF.34.1190	LmjF.26.1910	LmjF.12.0770	LmjF.12.1340
	LmjF.34.1550	LmjF.26.2000	LmjF.12.0800	LmjF.13.0080
	LmjF.34.2110	LmjF.27.0110	LmjF.12.0820	LmjF.13.0110
	LmjF.34.2120	LmjF.27.0220	LmjF.12.0840	LmjF.13.0140
	LmjF.34.2140	LmjF.27.0290	LmjF.12.0867	LmjF.13.0420
	LmjF.34.3050	LmjF.27.0630	LmjF.12.0895	LmjF.13.0540
	LmjF.34.3060	LmjF.27.0650	LmjF.12.0930	LmjF.13.0550
	LmjF.34.3130	LmjF.27.0740	LmjF.12.0950	LmjF.13.0600
	LmjF.34.3190	LmjF.27.0780	LmjF.12.0970	LmjF.13.0750
	LmjF.34.3230	LmjF.27.1020	LmjF.12.1030	LmjF.13.0820
	LmjF.34.3240	LmjF.27.1060	LmjF.12.1050	LmjF.13.0870
	LmjF.34.3270	LmjF.27.1110	LmjF.12.1110	LmjF.13.0940
	LmjF.34.3300	LmjF.27.1330	LmjF.12.1160	LmjF.13.0970
	LmjF.34.3680	LmjF.27.1620	LmjF.12.1170	LmjF.13.0980
	LmjF.34.4320	LmjF.27.1750	LmjF.12.1180	LmjF.13.1110
	LmjF.34.4350	LmjF.27.1760	LmjF.12.1190	LmjF.13.1130
	LmjF.34.4380	LmjF.27.2440	LmjF.12.1230	LmjF.13.1150
	LmjF.34.4410	LmjF.28.0020	LmjF.12.1240	LmjF.13.1170
	LmjF.34.4440	LmjF.28.0050	LmjF.12.1270	LmjF.13.1200
	LmjF.34.4470	LmjF.28.0180	LmjF.12.1305	LmjF.13.1300
	LmjF.34.4500	LmjF.28.0240	LmjF.12.1310	LmjF.13.1590
	LmjF.34.4530	LmjF.28.0780	LmjF.12.1320	LmjF.13.1600
	LmjF.35.0100	LmjF.28.0930	LmjF.12.1330	LmjF.13.1620
	LmjF.35.1350	LmjF.28.0980	LmjF.12.1340	LmjF.13.1680
	LmjF.35.1460	LmjF.28.1550	LmjF.13.0080	LmjF.14.0150
	LmjF.35.1540	LmjF.28.1810	LmjF.13.0110	LmjF.14.0290
	LmjF.35.1580	LmjF.28.1960	LmjF.13.0140	LmjF.14.0300
	LmjF.35.1950	LmjF.28.1970	LmjF.13.0420	LmjF.14.0440
	LmjF.35.2650	LmjF.28.2030	LmjF.13.0540	LmjF.14.0570
	LmjF.35.3110	LmjF.28.2080	LmjF.13.0550	LmjF.14.0580
	LmjF.35.3620	LmjF.28.2170	LmjF.13.0600	LmjF.14.0610
	LmjF.35.3670	LmjF.28.2370	LmjF.13.0750	LmjF.14.0780
	LmjF.35.3770	LmjF.28.2530	LmjF.13.0820	LmjF.14.0870
	LmjF.35.3940	LmjF.28.2910	LmjF.13.0870	LmjF.14.0920
	LmjF.35.4270	LmjF.29.0010	LmjF.13.0970	LmjF.14.0950
	LmjF.35.4420	LmjF.29.0030	LmjF.13.0980	LmjF.14.0960
	LmjF.35.4430	LmjF.29.0160	LmjF.13.1110	LmjF.14.0990
	LmjF.35.4510	LmjF.29.0470	LmjF.13.1130	LmjF.14.1030
	LmjF.35.4720	LmjF.29.0510	LmjF.13.1150	LmjF.14.1100
	LmjF.35.4860	LmjF.29.0670	LmjF.13.1170	LmjF.14.1110
	LmjF.35.5280	LmjF.29.0690	LmjF.13.1200	LmjF.14.1120
	LmjF.36.0570	LmjF.29.0720	LmjF.13.1300	LmjF.14.1140
	LmjF.36.0620	LmjF.29.0920	LmjF.13.1590	LmjF.14.1155
	LmjF.36.0700	LmjF.29.1150	LmjF.13.1600	LmjF.14.1190
	LmjF.36.0710	LmjF.29.1160	LmjF.13.1620	LmjF.14.1210
	LmjF.36.1380	LmjF.29.1430	LmjF.13.1630	LmjF.14.1320
	LmjF.36.2020	LmjF.29.1820	LmjF.14.0150	LmjF.14.1395
	LmjF.36.2030	LmjF.29.2100	LmjF.14.0290	LmjF.14.1460
	LmjF.36.2310	LmjF.29.2120	LmjF.14.0300	LmjF.14.1470
	LmjF.36.2660	LmjF.29.2630	LmjF.14.0440	LmjF.14.1480
	LmjF.36.2950	LmjF.29.2780	LmjF.14.0570	LmjF.15.0080
	LmjF.36.3235	LmjF.29.2800	LmjF.14.0580	LmjF.15.0100
	LmjF.36.3260	LmjF.30.0120	LmjF.14.0610	LmjF.15.0120
	LmjF.36.3520	LmjF.30.0150	LmjF.14.0780	LmjF.15.0410
	LmjF.36.3810	LmjF.30.0230	LmjF.14.0870	LmjF.15.0590
	LmjF.36.3890	LmjF.30.0260	LmjF.14.0920	LmjF.15.0680
	LmjF.36.3990	LmjF.30.0780	LmjF.14.0950	LmjF.15.0780
	LmjF.36.4490	LmjF.30.0930	LmjF.14.0960	LmjF.15.0960
	LmjF.36.4760	LmjF.30.0970	LmjF.14.0990	LmjF.15.0970
	LmjF.36.4770	LmjF.30.1040	LmjF.14.1030	LmjF.15.0990
	LmjF.36.5130	LmjF.30.1050	LmjF.14.1100	LmjF.15.1010
	LmjF.36.5380	LmjF.30.1940	LmjF.14.1110	LmjF.15.1020
	LmjF.36.5660	LmjF.30.2080	LmjF.14.1120	LmjF.15.1040
	LmjF.36.6630	LmjF.30.2240	LmjF.14.1140	LmjF.15.1060
		LmjF.30.2400	LmjF.14.1155	LmjF.15.1080
		LmjF.30.2460	LmjF.14.1190	LmjF.15.1100
		LmjF.30.2470	LmjF.14.1210	LmjF.15.1120
		LmjF.30.2480	LmjF.14.1395	LmjF.15.1140
		LmjF.30.2490	LmjF.14.1460	LmjF.15.1160
		LmjF.30.2550	LmjF.14.1470	LmjF.15.1260
		LmjF.30.2845	LmjF.14.1480	LmjF.15.1270
		LmjF.30.3190	LmjF.15.0050	LmjF.15.1290
		LmjF.30.3530	LmjF.15.0080	LmjF.15.1400
		LmjF.31.0630	LmjF.15.0090	LmjF.15.1540
		LmjF.31.0640	LmjF.15.0100	LmjF.16.0010
		LmjF.31.1060	LmjF.15.0120	LmjF.16.0160
		LmjF.31.1550	LmjF.15.0280	LmjF.16.0200
		LmjF.31.1960	LmjF.15.0290	LmjF.16.0310
		LmjF.31.1970	LmjF.15.0410	LmjF.16.0330
		LmjF.31.2250	LmjF.15.0590	LmjF.16.0520
		LmjF.31.2330	LmjF.15.0680	LmjF.16.0540
		LmjF.32.0110	LmjF.15.0720	LmjF.16.0550
		LmjF.32.0165	LmjF.15.0780	LmjF.16.0580
		LmjF.32.0370	LmjF.15.0960	LmjF.16.0590
		LmjF.32.0390	LmjF.15.0970	LmjF.16.0670
		LmjF.32.1110	LmjF.15.0990	LmjF.16.0810
		LmjF.32.1120	LmjF.15.1010	LmjF.16.0830
		LmjF.32.1140	LmjF.15.1020	LmjF.16.0960
		LmjF.32.1500	LmjF.15.1040	LmjF.16.1065
		LmjF.32.1590	LmjF.15.1060	LmjF.16.1210
		LmjF.32.1850	LmjF.15.1080	LmjF.16.1230
		LmjF.32.2210	LmjF.15.1100	LmjF.16.1290
		LmjF.32.2440	LmjF.15.1120	LmjF.16.1300
		LmjF.32.3170	LmjF.15.1140	LmjF.16.1310
		LmjF.32.3180	LmjF.15.1160	LmjF.16.1320
		LmjF.32.3290	LmjF.15.1250	LmjF.16.1340
		LmjF.32.3310	LmjF.15.1260	LmjF.16.1460
		LmjF.32.3780	LmjF.15.1270	LmjF.16.1470
		LmjF.33.0220	LmjF.15.1290	LmjF.16.1490
		LmjF.33.0260	LmjF.15.1400	LmjF.16.1500
		LmjF.33.0420	LmjF.15.1540	LmjF.16.1560
		LmjF.33.0840	LmjF.16.0010	LmjF.16.1610
		LmjF.33.1250	LmjF.16.0120	LmjF.16.1650
		LmjF.33.1355	LmjF.16.0160	LmjF.16.1660
		LmjF.33.1390	LmjF.16.0200	LmjF.17.0040
		LmjF.33.1730	LmjF.16.0310	LmjF.17.0180
		LmjF.33.2340	LmjF.16.0330	LmjF.17.0190
		LmjF.33.2360	LmjF.16.0450	LmjF.17.0200
		LmjF.33.2470	LmjF.16.0520	LmjF.17.0230
		LmjF.33.2510	LmjF.16.0530	LmjF.17.0235
		LmjF.33.2610	LmjF.16.0540	LmjF.17.0237
		LmjF.33.2730	LmjF.16.0550	LmjF.17.0250
		LmjF.33.2905	LmjF.16.0580	LmjF.17.0270
		LmjF.33.2930	LmjF.16.0590	LmjF.17.0330
		LmjF.33.3040	LmjF.16.0670	LmjF.17.0460
		LmjF.33.3260	LmjF.16.0810	LmjF.17.0760
		LmjF.34.0070	LmjF.16.0830	LmjF.17.1010
		LmjF.34.0160	LmjF.16.0960	LmjF.17.1120
		LmjF.34.0570	LmjF.16.1065	LmjF.17.1270
		LmjF.34.0650	LmjF.16.1145	LmjF.17.1300
		LmjF.34.0690	LmjF.16.1210	LmjF.18.0010
		LmjF.34.1060	LmjF.16.1230	LmjF.18.0060
		LmjF.34.1090	LmjF.16.1290	LmjF.18.0080
		LmjF.34.1190	LmjF.16.1300	LmjF.18.0260
		LmjF.34.1250	LmjF.16.1310	LmjF.18.0310
		LmjF.34.1260	LmjF.16.1320	LmjF.18.0320
		LmjF.34.1550	LmjF.16.1340	LmjF.18.0330
		LmjF.34.2110	LmjF.16.1460	LmjF.18.0350
		LmjF.34.2120	LmjF.16.1470	LmjF.18.0670
		LmjF.34.2140	LmjF.16.1490	LmjF.18.0680
		LmjF.34.2540	LmjF.16.1500	LmjF.18.0740
		LmjF.34.2620	LmjF.16.1560	LmjF.18.0800
		LmjF.34.3050	LmjF.16.1610	LmjF.18.0810
		LmjF.34.3060	LmjF.16.1660	LmjF.18.0870
		LmjF.34.3130	LmjF.17.0040	LmjF.18.0910
		LmjF.34.3190	LmjF.17.0180	LmjF.18.1000
		LmjF.34.3230	LmjF.17.0190	LmjF.18.1110
		LmjF.34.3240	LmjF.17.0200	LmjF.18.1170
		LmjF.34.3270	LmjF.17.0230	LmjF.18.1190
		LmjF.34.3300	LmjF.17.0235	LmjF.18.1210
		LmjF.34.3680	LmjF.17.0237	LmjF.18.1220
		LmjF.34.4160	LmjF.17.0270	LmjF.18.1230
		LmjF.34.4320	LmjF.17.0330	LmjF.18.1260
		LmjF.34.4350	LmjF.17.0460	LmjF.18.1265
		LmjF.34.4380	LmjF.17.0720	LmjF.18.1270
		LmjF.34.4410	LmjF.17.0760	LmjF.18.1275
		LmjF.34.4440	LmjF.17.0810	LmjF.18.1280
		LmjF.34.4470	LmjF.17.0840	LmjF.18.1285
		LmjF.34.4500	LmjF.17.1010	LmjF.18.1290
		LmjF.34.4530	LmjF.17.1120	LmjF.18.1300
		LmjF.35.0050	LmjF.17.1270	LmjF.18.1370
		LmjF.35.0100	LmjF.17.1300	LmjF.18.1380
		LmjF.35.0150	LmjF.18.0010	LmjF.18.1390
		LmjF.35.1010	LmjF.18.0060	LmjF.18.1470
		LmjF.35.1080	LmjF.18.0080	LmjF.18.1480
		LmjF.35.1250	LmjF.18.0260	LmjF.18.1500
		LmjF.35.1350	LmjF.18.0310	LmjF.19.0200
		LmjF.35.1380	LmjF.18.0320	LmjF.19.0210
		LmjF.35.1460	LmjF.18.0330	LmjF.19.0220
		LmjF.35.1540	LmjF.18.0350	LmjF.19.0230
		LmjF.35.1580	LmjF.18.0410	LmjF.19.0350
		LmjF.35.1880	LmjF.18.0420	LmjF.19.0440
		LmjF.35.1890	LmjF.18.0500	LmjF.19.0470
		LmjF.35.1900	LmjF.18.0510	LmjF.19.0490
		LmjF.35.1950	LmjF.18.0670	LmjF.19.0520
		LmjF.35.2650	LmjF.18.0680	LmjF.19.0550
		LmjF.35.3110	LmjF.18.0740	LmjF.19.0710
		LmjF.35.3330	LmjF.18.0800	LmjF.19.0730
		LmjF.35.3620	LmjF.18.0810	LmjF.19.0920
		LmjF.35.3670	LmjF.18.0870	LmjF.19.1110
		LmjF.35.3770	LmjF.18.0890	LmjF.19.1190
		LmjF.35.3850	LmjF.18.0910	LmjF.19.1200
		LmjF.35.3940	LmjF.18.1000	LmjF.19.1315
		LmjF.35.3990	LmjF.18.1110	LmjF.19.1380
		LmjF.35.4270	LmjF.18.1170	LmjF.19.1505
		LmjF.35.4420	LmjF.18.1190	LmjF.19.1520
		LmjF.35.4430	LmjF.18.1210	LmjF.19.1590
		LmjF.35.4510	LmjF.18.1220	LmjF.19.1620
		LmjF.35.4720	LmjF.18.1230	LmjF.20.0040
		LmjF.35.4860	LmjF.18.1260	LmjF.20.0080
		LmjF.35.5280	LmjF.18.1265	LmjF.20.0090
		LmjF.35.5330	LmjF.18.1270	LmjF.20.0100
		LmjF.36.0200	LmjF.18.1275	LmjF.20.0110
		LmjF.36.0510	LmjF.18.1280	LmjF.20.0120
		LmjF.36.0570	LmjF.18.1285	LmjF.20.0130
		LmjF.36.0620	LmjF.18.1290	LmjF.20.0160
		LmjF.36.0700	LmjF.18.1300	LmjF.20.0170
		LmjF.36.0710	LmjF.18.1380	LmjF.20.0220
		LmjF.36.1360	LmjF.18.1390	LmjF.20.0230
		LmjF.36.1380	LmjF.18.1470	LmjF.20.0240
		LmjF.36.1640	LmjF.18.1480	LmjF.20.0270
		LmjF.36.2020	LmjF.18.1500	LmjF.20.0280
		LmjF.36.2030	LmjF.19.0200	LmjF.20.0290
		LmjF.36.2310	LmjF.19.0210	LmjF.20.0300
		LmjF.36.2660	LmjF.19.0230	LmjF.20.0320
		LmjF.36.2710	LmjF.19.0350	LmjF.20.0400
		LmjF.36.2950	LmjF.19.0470	LmjF.20.0420
		LmjF.36.3235	LmjF.19.0490	LmjF.20.0430
		LmjF.36.3260	LmjF.19.0520	LmjF.20.0460
		LmjF.36.3520	LmjF.19.0710	LmjF.20.0480
		LmjF.36.3800	LmjF.19.0780	LmjF.20.0490
		LmjF.36.3810	LmjF.19.0920	LmjF.20.0530
		LmjF.36.3890	LmjF.19.1020	LmjF.20.0540
		LmjF.36.3990	LmjF.19.1110	LmjF.20.0550
		LmjF.36.4070	LmjF.19.1190	LmjF.20.0560
		LmjF.36.4450	LmjF.19.1200	LmjF.20.0590
		LmjF.36.4490	LmjF.19.1230	LmjF.20.0600
		LmjF.36.4720	LmjF.19.1315	LmjF.20.0620
		LmjF.36.4760	LmjF.19.1380	LmjF.20.0650
		LmjF.36.4770	LmjF.19.1410	LmjF.20.0660
		LmjF.36.5130	LmjF.19.1505	LmjF.20.0680
		LmjF.36.5400	LmjF.19.1520	LmjF.20.0690
		LmjF.36.5460	LmjF.19.1590	LmjF.20.0705
		LmjF.36.5620	LmjF.19.1620	LmjF.20.0770
		LmjF.36.5660	LmjF.20.0040	LmjF.20.0780
		LmjF.36.5840	LmjF.20.0080	LmjF.20.0790
		LmjF.36.6610	LmjF.20.0090	LmjF.20.0810
		LmjF.36.6630	LmjF.20.0100	LmjF.20.0840
		LmjF.36.6720	LmjF.20.0110	LmjF.20.0850
			LmjF.20.0120	LmjF.20.0860
			LmjF.20.0130	LmjF.20.0870
			LmjF.20.0160	LmjF.20.0890
			LmjF.20.0170	LmjF.20.0900
			LmjF.20.0220	LmjF.20.0920
			LmjF.20.0230	LmjF.20.0930
			LmjF.20.0240	LmjF.20.0940
			LmjF.20.0270	LmjF.20.0950
			LmjF.20.0280	LmjF.20.0980
			LmjF.20.0290	LmjF.20.1080
			LmjF.20.0300	LmjF.20.1090
			LmjF.20.0320	LmjF.20.1100
			LmjF.20.0370	LmjF.20.1120
			LmjF.20.0375	LmjF.20.1140
			LmjF.20.0400	LmjF.20.1150
			LmjF.20.0420	LmjF.20.1180
			LmjF.20.0430	LmjF.20.1185
			LmjF.20.0460	LmjF.20.1190
			LmjF.20.0480	LmjF.20.1220
			LmjF.20.0490	LmjF.20.1320
			LmjF.20.0510	LmjF.20.1360
			LmjF.20.0530	LmjF.20.1365
			LmjF.20.0540	LmjF.20.1370
			LmjF.20.0550	LmjF.20.1400
			LmjF.20.0560	LmjF.20.1430
			LmjF.20.0590	LmjF.20.1440
			LmjF.20.0600	LmjF.20.1450
			LmjF.20.0620	LmjF.20.1480
			LmjF.20.0650	LmjF.20.1490
			LmjF.20.0660	LmjF.20.1500
			LmjF.20.0670	LmjF.20.1510
			LmjF.20.0680	LmjF.20.1520
			LmjF.20.0690	LmjF.20.1530
			LmjF.20.0700	LmjF.20.1580
			LmjF.20.0705	LmjF.20.1600
			LmjF.20.0770	LmjF.20.1620
			LmjF.20.0780	LmjF.20.1630
			LmjF.20.0790	LmjF.20.1640
			LmjF.20.0810	LmjF.20.1660
			LmjF.20.0840	LmjF.20.1690
			LmjF.20.0850	LmjF.20.1730
			LmjF.20.0860	LmjF.20.1740
			LmjF.20.0870	LmjF.21.0027
			LmjF.20.0890	LmjF.21.0110
			LmjF.20.0900	LmjF.21.0160
			LmjF.20.0920	LmjF.21.0230
			LmjF.20.0930	LmjF.21.0260
			LmjF.20.0940	LmjF.21.0280
			LmjF.20.0950	LmjF.21.0290
			LmjF.20.0980	LmjF.21.0490
			LmjF.20.1080	LmjF.21.0570
			LmjF.20.1090	LmjF.21.0600
			LmjF.20.1100	LmjF.21.0660
			LmjF.20.1120	LmjF.21.0740
			LmjF.20.1130	LmjF.21.0810
			LmjF.20.1140	LmjF.21.0843
			LmjF.20.1150	LmjF.21.0895
			LmjF.20.1180	LmjF.21.0940
			LmjF.20.1185	LmjF.21.0990
			LmjF.20.1190	LmjF.21.1080
			LmjF.20.1220	LmjF.21.1190
			LmjF.20.1320	LmjF.21.1210
			LmjF.20.1350	LmjF.21.1250
			LmjF.20.1360	LmjF.21.1270
			LmjF.20.1365	LmjF.21.1300
			LmjF.20.1370	LmjF.21.1310
			LmjF.20.1400	LmjF.21.1360
			LmjF.20.1430	LmjF.21.1410
			LmjF.20.1440	LmjF.21.1420
			LmjF.20.1450	LmjF.21.1430
			LmjF.20.1480	LmjF.21.1555
			LmjF.20.1490	LmjF.21.1558
			LmjF.20.1500	LmjF.21.1563
			LmjF.20.1510	LmjF.21.1567
			LmjF.20.1520	LmjF.21.1620
			LmjF.20.1530	LmjF.21.1660
			LmjF.20.1580	LmjF.21.1690
			LmjF.20.1600	LmjF.21.1710
			LmjF.20.1620	LmjF.21.1740
			LmjF.20.1630	LmjF.21.1770
			LmjF.20.1640	LmjF.22.0080
			LmjF.20.1660	LmjF.22.0100
			LmjF.20.1690	LmjF.22.0230
			LmjF.20.1720	LmjF.22.0480
			LmjF.20.1730	LmjF.22.0540
			LmjF.20.1740	LmjF.22.0650
			LmjF.21.0027	LmjF.22.0710
			LmjF.21.0110	LmjF.22.0720
			LmjF.21.0140	LmjF.22.0820
			LmjF.21.0160	LmjF.22.0830
			LmjF.21.0230	LmjF.22.0870
			LmjF.21.0260	LmjF.22.0990
			LmjF.21.0280	LmjF.22.1040
			LmjF.21.0290	LmjF.22.1080
			LmjF.21.0340	LmjF.22.1230
			LmjF.21.0350	LmjF.22.1240
			LmjF.21.0410	LmjF.22.1360
			LmjF.21.0420	LmjF.22.1450
			LmjF.21.0500	LmjF.22.1480
			LmjF.21.0550	LmjF.22.1530
			LmjF.21.0570	LmjF.22.1540
			LmjF.21.0600	LmjF.22.1570
			LmjF.21.0660	LmjF.22.1640
			LmjF.21.0720	LmjF.23.0030
			LmjF.21.0740	LmjF.23.0040
			LmjF.21.0750	LmjF.23.0050
			LmjF.21.0843	LmjF.23.0300
			LmjF.21.0895	LmjF.23.0330
			LmjF.21.0940	LmjF.23.0340
			LmjF.21.0990	LmjF.23.0530
			LmjF.21.1080	LmjF.23.0680
			LmjF.21.1190	LmjF.23.0690
			LmjF.21.1200	LmjF.23.0700
			LmjF.21.1210	LmjF.23.0740
			LmjF.21.1250	LmjF.23.0800
			LmjF.21.1270	LmjF.23.0810
			LmjF.21.1300	LmjF.23.0940
			LmjF.21.1310	LmjF.23.0970
			LmjF.21.1360	LmjF.23.1045
			LmjF.21.1410	LmjF.23.1065
			LmjF.21.1420	LmjF.23.1190
			LmjF.21.1430	LmjF.23.1200
			LmjF.21.1470	LmjF.23.1230
			LmjF.21.1500	LmjF.23.1240
			LmjF.21.1555	LmjF.23.1340
			LmjF.21.1558	LmjF.23.1360
			LmjF.21.1563	LmjF.23.1370
			LmjF.21.1567	LmjF.23.1410
			LmjF.21.1620	LmjF.23.1450
			LmjF.21.1660	LmjF.23.1520
			LmjF.21.1690	LmjF.23.1660
			LmjF.21.1710	LmjF.24.0030
			LmjF.21.1740	LmjF.24.0070
			LmjF.21.1770	LmjF.24.0090
			LmjF.22.0100	LmjF.24.0310
			LmjF.22.0230	LmjF.24.0320
			LmjF.22.0270	LmjF.24.0330
			LmjF.22.0275	LmjF.24.0370
			LmjF.22.0280	LmjF.24.0540
			LmjF.22.0290	LmjF.24.0550
			LmjF.22.0480	LmjF.24.0630
			LmjF.22.0540	LmjF.24.0710
			LmjF.22.0650	LmjF.24.0720
			LmjF.22.0710	LmjF.24.0730
			LmjF.22.0720	LmjF.24.0770
			LmjF.22.0770	LmjF.24.0830
			LmjF.22.0780	LmjF.24.0860
			LmjF.22.0820	LmjF.24.0940
			LmjF.22.0830	LmjF.24.1030
			LmjF.22.0870	LmjF.24.1110
			LmjF.22.0990	LmjF.24.1140
			LmjF.22.1040	LmjF.24.1150
			LmjF.22.1080	LmjF.24.1190
			LmjF.22.1220	LmjF.24.1240
			LmjF.22.1230	LmjF.24.1300
			LmjF.22.1450	LmjF.24.1330
			LmjF.22.1470	LmjF.24.1440
			LmjF.22.1480	LmjF.24.1460
			LmjF.22.1530	LmjF.24.1500
			LmjF.22.1570	LmjF.24.1510
			LmjF.22.1640	LmjF.24.1580
			LmjF.23.0030	LmjF.24.1620
			LmjF.23.0040	LmjF.24.1630
			LmjF.23.0050	LmjF.24.1640
			LmjF.23.0140	LmjF.24.1810
			LmjF.23.0223	LmjF.24.1820
			LmjF.23.0225	LmjF.24.1830
			LmjF.23.0230	LmjF.24.2110
			LmjF.23.0300	LmjF.24.2160
			LmjF.23.0330	LmjF.24.2200
			LmjF.23.0340	LmjF.25.0450
			LmjF.23.0370	LmjF.25.0490
			LmjF.23.0510	LmjF.25.0500
			LmjF.23.0530	LmjF.25.0530
			LmjF.23.0680	LmjF.25.0560
			LmjF.23.0690	LmjF.25.0580
			LmjF.23.0700	LmjF.25.0630
			LmjF.23.0740	LmjF.25.0890
			LmjF.23.0760	LmjF.25.0910
			LmjF.23.0800	LmjF.25.0990
			LmjF.23.0890	LmjF.25.1010
			LmjF.23.0940	LmjF.25.1020
			LmjF.23.0970	LmjF.25.1050
			LmjF.23.1045	LmjF.25.1100
			LmjF.23.1065	LmjF.25.1130
			LmjF.23.1190	LmjF.25.1170
			LmjF.23.1200	LmjF.25.1180
			LmjF.23.1230	LmjF.25.1230
			LmjF.23.1240	LmjF.25.1360
			LmjF.23.1340	LmjF.25.1380
			LmjF.23.1360	LmjF.25.1440
			LmjF.23.1370	LmjF.25.1445
			LmjF.23.1410	LmjF.25.1450
			LmjF.23.1520	LmjF.25.1540
			LmjF.23.1660	LmjF.25.1550
			LmjF.24.0010	LmjF.25.1620
			LmjF.24.0030	LmjF.25.1645
			LmjF.24.0070	LmjF.25.1650
			LmjF.24.0090	LmjF.25.1690
			LmjF.24.0310	LmjF.25.1710
			LmjF.24.0320	LmjF.25.1730
			LmjF.24.0330	LmjF.25.1740
			LmjF.24.0370	LmjF.25.1810
			LmjF.24.0540	LmjF.25.1940
			LmjF.24.0550	LmjF.25.2010
			LmjF.24.0630	LmjF.25.2030
			LmjF.24.0710	LmjF.25.2060
			LmjF.24.0720	LmjF.25.2090
			LmjF.24.0730	LmjF.26.0030
			LmjF.24.0770	LmjF.26.0040
			LmjF.24.0830	LmjF.26.0150
			LmjF.24.0860	LmjF.26.0210
			LmjF.24.0940	LmjF.26.0270
			LmjF.24.1110	LmjF.26.0300
			LmjF.24.1140	LmjF.26.0320
			LmjF.24.1150	LmjF.26.0390
			LmjF.24.1190	LmjF.26.0430
			LmjF.24.1240	LmjF.26.0440
			LmjF.24.1300	LmjF.26.0460
			LmjF.24.1330	LmjF.26.0490
			LmjF.24.1440	LmjF.26.0590
			LmjF.24.1460	LmjF.26.0610
			LmjF.24.1500	LmjF.26.0620
			LmjF.24.1510	LmjF.26.0640
			LmjF.24.1580	LmjF.26.0700
			LmjF.24.1620	LmjF.26.0800
			LmjF.24.1630	LmjF.26.0810
			LmjF.24.1640	LmjF.26.0820
			LmjF.24.1660	LmjF.26.0850
			LmjF.24.1700	LmjF.26.0860
			LmjF.24.1810	LmjF.26.0900
			LmjF.24.1820	LmjF.26.0920
			LmjF.24.1830	LmjF.26.0930
			LmjF.24.2110	LmjF.26.0940
			LmjF.24.2160	LmjF.26.1050
			LmjF.24.2200	LmjF.26.1140
			LmjF.25.0110	LmjF.26.1200
			LmjF.25.0120	LmjF.26.1240
			LmjF.25.0180	LmjF.26.1310
			LmjF.25.0210	LmjF.26.1320
			LmjF.25.0450	LmjF.26.1350
			LmjF.25.0530	LmjF.26.1360
			LmjF.25.0560	LmjF.26.1470
			LmjF.25.0580	LmjF.26.1540
			LmjF.25.0590	LmjF.26.1550
			LmjF.25.0630	LmjF.26.1570
			LmjF.25.0800	LmjF.26.1610
			LmjF.25.0890	LmjF.26.1620
			LmjF.25.0910	LmjF.26.1710
			LmjF.25.0990	LmjF.26.1850
			LmjF.25.1010	LmjF.26.1860
			LmjF.25.1020	LmjF.26.1880
			LmjF.25.1050	LmjF.26.1910
			LmjF.25.1130	LmjF.26.1970
			LmjF.25.1170	LmjF.26.2000
			LmjF.25.1180	LmjF.26.2150
			LmjF.25.1360	LmjF.26.2270
			LmjF.25.1380	LmjF.26.2290
			LmjF.25.1440	LmjF.26.2360
			LmjF.25.1445	LmjF.26.2460
			LmjF.25.1450	LmjF.26.2470
			LmjF.25.1540	LmjF.26.2540
			LmjF.25.1550	LmjF.26.2640
			LmjF.25.1620	LmjF.27.0040
			LmjF.25.1640	LmjF.27.0110
			LmjF.25.1645	LmjF.27.0160
			LmjF.25.1650	LmjF.27.0180
			LmjF.25.1690	LmjF.27.0220
			LmjF.25.1710	LmjF.27.0230
			LmjF.25.1730	LmjF.27.0240
			LmjF.25.1740	LmjF.27.0290
			LmjF.25.1770	LmjF.27.0340
			LmjF.25.1810	LmjF.27.0410
			LmjF.25.1860	LmjF.27.0630
			LmjF.25.1940	LmjF.27.0650
			LmjF.25.2030	LmjF.27.0710
			LmjF.25.2060	LmjF.27.0730
			LmjF.25.2090	LmjF.27.0740
			LmjF.25.2130	LmjF.27.0780
			LmjF.25.2140	LmjF.27.0810
			LmjF.25.2160	LmjF.27.0880
			LmjF.25.2250	LmjF.27.0930
			LmjF.25.2270	LmjF.27.1020
			LmjF.25.2420	LmjF.27.1030
			LmjF.26.0030	LmjF.27.1045
			LmjF.26.0040	LmjF.27.1060
			LmjF.26.0190	LmjF.27.1100
			LmjF.26.0270	LmjF.27.1110
			LmjF.26.0320	LmjF.27.1180
			LmjF.26.0390	LmjF.27.1280
			LmjF.26.0430	LmjF.27.1580
			LmjF.26.0440	LmjF.27.1760
			LmjF.26.0460	LmjF.27.1880
			LmjF.26.0490	LmjF.27.1895
			LmjF.26.0590	LmjF.27.2090
			LmjF.26.0610	LmjF.27.2210
			LmjF.26.0620	LmjF.27.2220
			LmjF.26.0640	LmjF.27.2290
			LmjF.26.0700	LmjF.27.2400
			LmjF.26.0850	LmjF.27.2410
			LmjF.26.0860	LmjF.27.2440
			LmjF.26.0920	LmjF.27.2630
			LmjF.26.0930	LmjF.27.2660
			LmjF.26.0940	LmjF.28.0010
			LmjF.26.1030	LmjF.28.0040
			LmjF.26.1050	LmjF.28.0050
			LmjF.26.1100	LmjF.28.0060
			LmjF.26.1110	LmjF.28.0180
			LmjF.26.1140	LmjF.28.0250
			LmjF.26.1200	LmjF.28.0330
			LmjF.26.1240	LmjF.28.0340
			LmjF.26.1310	LmjF.28.0780
			LmjF.26.1320	LmjF.28.0820
			LmjF.26.1340	LmjF.28.0825
			LmjF.26.1350	LmjF.28.0920
			LmjF.26.1360	LmjF.28.0930
			LmjF.26.1410	LmjF.28.1140
			LmjF.26.1470	LmjF.28.1150
			LmjF.26.1520	LmjF.28.1200
			LmjF.26.1540	LmjF.28.1320
			LmjF.26.1550	LmjF.28.1550
			LmjF.26.1610	LmjF.28.1570
			LmjF.26.1710	LmjF.28.1600
			LmjF.26.1740	LmjF.28.1620
			LmjF.26.1850	LmjF.28.1960
			LmjF.26.1860	LmjF.28.1970
			LmjF.26.1880	LmjF.28.2030
			LmjF.26.1970	LmjF.28.2080
			LmjF.26.2000	LmjF.28.2140
			LmjF.26.2030	LmjF.28.2170
			LmjF.26.2150	LmjF.28.2180
			LmjF.26.2270	LmjF.28.2350
			LmjF.26.2290	LmjF.28.2360
			LmjF.26.2360	LmjF.28.2370
			LmjF.26.2460	LmjF.28.2390
			LmjF.26.2470	LmjF.28.2420
			LmjF.26.2540	LmjF.28.2470
			LmjF.26.2610	LmjF.28.2660
			LmjF.26.2640	LmjF.28.2680
			LmjF.27.0040	LmjF.28.2710
			LmjF.27.0110	LmjF.28.2730
			LmjF.27.0160	LmjF.28.2770
			LmjF.27.0180	LmjF.28.2780
			LmjF.27.0220	LmjF.28.2830
			LmjF.27.0230	LmjF.28.2980
			LmjF.27.0240	LmjF.28.2990
			LmjF.27.0290	LmjF.29.0010
			LmjF.27.0340	LmjF.29.0030
			LmjF.27.0410	LmjF.29.0040
			LmjF.27.0630	LmjF.29.0060
			LmjF.27.0650	LmjF.29.0300
			LmjF.27.0710	LmjF.29.0430
			LmjF.27.0730	LmjF.29.0470
			LmjF.27.0740	LmjF.29.0510
			LmjF.27.0780	LmjF.29.0640
			LmjF.27.0810	LmjF.29.0670
			LmjF.27.0840	LmjF.29.0690
			LmjF.27.0880	LmjF.29.0720
			LmjF.27.0930	LmjF.29.1020
			LmjF.27.1020	LmjF.29.1270
			LmjF.27.1030	LmjF.29.1310
			LmjF.27.1045	LmjF.29.1430
			LmjF.27.1060	LmjF.29.1460
			LmjF.27.1100	LmjF.29.1540
			LmjF.27.1110	LmjF.29.1550
			LmjF.27.1180	LmjF.29.1620
			LmjF.27.1280	LmjF.29.1650
			LmjF.27.1320	LmjF.29.1820
			LmjF.27.1330	LmjF.29.1830
			LmjF.27.1500	LmjF.29.1860
			LmjF.27.1580	LmjF.29.1950
			LmjF.27.1880	LmjF.29.1960
			LmjF.27.1895	LmjF.29.1995
			LmjF.27.2030	LmjF.29.2010
			LmjF.27.2090	LmjF.29.2100
			LmjF.27.2180	LmjF.29.2200
			LmjF.27.2220	LmjF.29.2240
			LmjF.27.2290	LmjF.29.2310
			LmjF.27.2410	LmjF.29.2350
			LmjF.27.2440	LmjF.29.2450
			LmjF.27.2630	LmjF.29.2630
			LmjF.28.0010	LmjF.29.2700
			LmjF.28.0020	LmjF.29.2780
			LmjF.28.0040	LmjF.29.2790
			LmjF.28.0060	LmjF.29.2800
			LmjF.28.0180	LmjF.29.2840
			LmjF.28.0240	LmjF.29.2870
			LmjF.28.0250	LmjF.30.0030
			LmjF.28.0330	LmjF.30.0060
			LmjF.28.0340	LmjF.30.0120
			LmjF.28.0660	LmjF.30.0130
			LmjF.28.0730	LmjF.30.0150
			LmjF.28.0780	LmjF.30.0180
			LmjF.28.0820	LmjF.30.0200
			LmjF.28.0825	LmjF.30.0230
			LmjF.28.0920	LmjF.30.0260
			LmjF.28.0930	LmjF.30.0300
			LmjF.28.0980	LmjF.30.0440
			LmjF.28.1140	LmjF.30.0730
			LmjF.28.1200	LmjF.30.0780
			LmjF.28.1320	LmjF.30.0840
			LmjF.28.1550	LmjF.30.0920
			LmjF.28.1570	LmjF.30.0930
			LmjF.28.1600	LmjF.30.0970
			LmjF.28.1620	LmjF.30.1020
			LmjF.28.1660	LmjF.30.1030
			LmjF.28.1960	LmjF.30.1040
			LmjF.28.1970	LmjF.30.1070
			LmjF.28.2030	LmjF.30.1100
			LmjF.28.2080	LmjF.30.1130
			LmjF.28.2140	LmjF.30.1930
			LmjF.28.2170	LmjF.30.1940
			LmjF.28.2180	LmjF.30.2080
			LmjF.28.2220	LmjF.30.2240
			LmjF.28.2350	LmjF.30.2310
			LmjF.28.2360	LmjF.30.2320
			LmjF.28.2390	LmjF.30.2350
			LmjF.28.2420	LmjF.30.2400
			LmjF.28.2470	LmjF.30.2600
			LmjF.28.2510	LmjF.30.2660
			LmjF.28.2590	LmjF.30.2750
			LmjF.28.2660	LmjF.30.2770
			LmjF.28.2680	LmjF.30.2800
			LmjF.28.2710	LmjF.30.2810
			LmjF.28.2730	LmjF.30.2845
			LmjF.28.2770	LmjF.30.2880
			LmjF.28.2780	LmjF.30.2890
			LmjF.28.2830	LmjF.30.2900
			LmjF.28.2860	LmjF.30.2960
			LmjF.28.2980	LmjF.30.3100
			LmjF.28.2990	LmjF.30.3130
			LmjF.29.0010	LmjF.30.3190
			LmjF.29.0030	LmjF.30.3220
			LmjF.29.0040	LmjF.30.3235
			LmjF.29.0060	LmjF.30.3350
			LmjF.29.0160	LmjF.30.3445
			LmjF.29.0300	LmjF.30.3530
			LmjF.29.0430	LmjF.30.3600
			LmjF.29.0470	LmjF.31.0060
			LmjF.29.0670	LmjF.31.0070
			LmjF.29.0690	LmjF.31.0370
			LmjF.29.0720	LmjF.31.0470
			LmjF.29.0920	LmjF.31.0570
			LmjF.29.0950	LmjF.31.0620
			LmjF.29.1020	LmjF.31.0630
			LmjF.29.1150	LmjF.31.0640
			LmjF.29.1160	LmjF.31.0700
			LmjF.29.1270	LmjF.31.1000
			LmjF.29.1300	LmjF.31.1060
			LmjF.29.1430	LmjF.31.1550
			LmjF.29.1460	LmjF.31.1560
			LmjF.29.1540	LmjF.31.1570
			LmjF.29.1550	LmjF.31.1740
			LmjF.29.1620	LmjF.31.1750
			LmjF.29.1690	LmjF.31.2150
			LmjF.29.1820	LmjF.31.2250
			LmjF.29.1830	LmjF.31.2330
			LmjF.29.1860	LmjF.31.2480
			LmjF.29.1950	LmjF.31.2580
			LmjF.29.1960	LmjF.31.2640
			LmjF.29.1995	LmjF.31.2650
			LmjF.29.2010	LmjF.31.2720
			LmjF.29.2100	LmjF.31.2850
			LmjF.29.2120	LmjF.31.2880
			LmjF.29.2180	LmjF.31.2940
			LmjF.29.2200	LmjF.31.2970
			LmjF.29.2230	LmjF.31.3130
			LmjF.29.2310	LmjF.32.0090
			LmjF.29.2350	LmjF.32.0110
			LmjF.29.2450	LmjF.32.0370
			LmjF.29.2630	LmjF.32.0390
			LmjF.29.2700	LmjF.32.0460
			LmjF.29.2780	LmjF.32.0500
			LmjF.29.2790	LmjF.32.0820
			LmjF.29.2840	LmjF.32.1110
			LmjF.29.2870	LmjF.32.1120
			LmjF.30.0030	LmjF.32.1210
			LmjF.30.0060	LmjF.32.1250
			LmjF.30.0130	LmjF.32.1350
			LmjF.30.0150	LmjF.32.1500
			LmjF.30.0200	LmjF.32.1560
			LmjF.30.0230	LmjF.32.1590
			LmjF.30.0260	LmjF.32.1710
			LmjF.30.0300	LmjF.32.1770
			LmjF.30.0420	LmjF.32.1820
			LmjF.30.0440	LmjF.32.1830
			LmjF.30.0470	LmjF.32.1850
			LmjF.30.0580	LmjF.32.1890
			LmjF.30.0640	LmjF.32.2210
			LmjF.30.0650	LmjF.32.2240
			LmjF.30.0705	LmjF.32.2280
			LmjF.30.0720	LmjF.32.2340
			LmjF.30.0730	LmjF.32.2420
			LmjF.30.0740	LmjF.32.2440
			LmjF.30.0780	LmjF.32.2450
			LmjF.30.0840	LmjF.32.2500
			LmjF.30.0920	LmjF.32.2530
			LmjF.30.0930	LmjF.32.2550
			LmjF.30.0970	LmjF.32.2620
			LmjF.30.1020	LmjF.32.2630
			LmjF.30.1030	LmjF.32.2660
			LmjF.30.1040	LmjF.32.2670
			LmjF.30.1070	LmjF.32.2890
			LmjF.30.1100	LmjF.32.3020
			LmjF.30.1130	LmjF.32.3070
			LmjF.30.1190	LmjF.32.3080
			LmjF.30.1670	LmjF.32.3130
			LmjF.30.1930	LmjF.32.3150
			LmjF.30.1940	LmjF.32.3170
			LmjF.30.2080	LmjF.32.3180
			LmjF.30.2120	LmjF.32.3290
			LmjF.30.2240	LmjF.32.3300
			LmjF.30.2310	LmjF.32.3310
			LmjF.30.2320	LmjF.32.3400
			LmjF.30.2350	LmjF.32.3570
			LmjF.30.2400	LmjF.32.3610
			LmjF.30.2460	LmjF.32.3680
			LmjF.30.2470	LmjF.32.3740
			LmjF.30.2480	LmjF.32.3750
			LmjF.30.2490	LmjF.32.3780
			LmjF.30.2550	LmjF.32.3820
			LmjF.30.2600	LmjF.32.3960
			LmjF.30.2660	LmjF.33.0010
			LmjF.30.2750	LmjF.33.0030
			LmjF.30.2770	LmjF.33.0040
			LmjF.30.2800	LmjF.33.0080
			LmjF.30.2810	LmjF.33.0190
			LmjF.30.2820	LmjF.33.0220
			LmjF.30.2845	LmjF.33.0260
			LmjF.30.2880	LmjF.33.0400
			LmjF.30.2890	LmjF.33.0420
			LmjF.30.2900	LmjF.33.0440
			LmjF.30.2960	LmjF.33.0540
			LmjF.30.3100	LmjF.33.0600
			LmjF.30.3190	LmjF.33.0660
			LmjF.30.3220	LmjF.33.0690
			LmjF.30.3235	LmjF.33.0750
			LmjF.30.3350	LmjF.33.0840
			LmjF.30.3445	LmjF.33.0860
			LmjF.30.3530	LmjF.33.1160
			LmjF.30.3600	LmjF.33.1210
			LmjF.31.0060	LmjF.33.1250
			LmjF.31.0070	LmjF.33.1270
			LmjF.31.0370	LmjF.33.1280
			LmjF.31.0470	LmjF.33.1300
			LmjF.31.0570	LmjF.33.1330
			LmjF.31.0620	LmjF.33.1355
			LmjF.31.0630	LmjF.33.1390
			LmjF.31.0640	LmjF.33.1430
			LmjF.31.0700	LmjF.33.1600
			LmjF.31.1000	LmjF.33.1630
			LmjF.31.1060	LmjF.33.1730
			LmjF.31.1550	LmjF.33.1950
			LmjF.31.1560	LmjF.33.1970
			LmjF.31.1570	LmjF.33.2060
			LmjF.31.1660	LmjF.33.2100
			LmjF.31.1700	LmjF.33.2110
			LmjF.31.1740	LmjF.33.2220
			LmjF.31.1960	LmjF.33.2310
			LmjF.31.1970	LmjF.33.2340
			LmjF.31.2150	LmjF.33.2360
			LmjF.31.2250	LmjF.33.2380
			LmjF.31.2330	LmjF.33.2390
			LmjF.31.2480	LmjF.33.2470
			LmjF.31.2580	LmjF.33.2510
			LmjF.31.2640	LmjF.33.2600
			LmjF.31.2650	LmjF.33.2610
			LmjF.31.2720	LmjF.33.2620
			LmjF.31.2850	LmjF.33.2720
			LmjF.31.2880	LmjF.33.2740
			LmjF.31.2920	LmjF.33.2800
			LmjF.31.2940	LmjF.33.2870
			LmjF.31.2970	LmjF.33.2905
			LmjF.31.3040	LmjF.33.2930
			LmjF.31.3130	LmjF.33.3040
			LmjF.31.3140	LmjF.33.3140
			LmjF.32.0010	LmjF.33.3160
			LmjF.32.0090	LmjF.34.0010
			LmjF.32.0110	LmjF.34.0070
			LmjF.32.0165	LmjF.34.0110
			LmjF.32.0370	LmjF.34.0120
			LmjF.32.0390	LmjF.34.0130
			LmjF.32.0460	LmjF.34.0140
			LmjF.32.0500	LmjF.34.0160
			LmjF.32.0590	LmjF.34.0180
			LmjF.32.0600	LmjF.34.0270
			LmjF.32.0650	LmjF.34.0310
			LmjF.32.0670	LmjF.34.0570
			LmjF.32.0820	LmjF.34.0650
			LmjF.32.1110	LmjF.34.0690
			LmjF.32.1120	LmjF.34.0720
			LmjF.32.1140	LmjF.34.0730
			LmjF.32.1210	LmjF.34.0750
			LmjF.32.1250	LmjF.34.0910
			LmjF.32.1350	LmjF.34.1060
			LmjF.32.1480	LmjF.34.1090
			LmjF.32.1500	LmjF.34.1155
			LmjF.32.1560	LmjF.34.1160
			LmjF.32.1590	LmjF.34.1175
			LmjF.32.1710	LmjF.34.1190
			LmjF.32.1770	LmjF.34.1200
			LmjF.32.1820	LmjF.34.1250
			LmjF.32.1830	LmjF.34.1260
			LmjF.32.1850	LmjF.34.1280
			LmjF.32.1890	LmjF.34.1320
			LmjF.32.2030	LmjF.34.1330
			LmjF.32.2210	LmjF.34.1460
			LmjF.32.2240	LmjF.34.1550
			LmjF.32.2280	LmjF.34.2100
			LmjF.32.2420	LmjF.34.2110
			LmjF.32.2440	LmjF.34.2140
			LmjF.32.2450	LmjF.34.2170
			LmjF.32.2500	LmjF.34.2530
			LmjF.32.2530	LmjF.34.2620
			LmjF.32.2550	LmjF.34.2800
			LmjF.32.2620	LmjF.34.2860
			LmjF.32.2630	LmjF.34.2870
			LmjF.32.2660	LmjF.34.2880
			LmjF.32.2670	LmjF.34.2890
			LmjF.32.2890	LmjF.34.2900
			LmjF.32.3020	LmjF.34.2930
			LmjF.32.3070	LmjF.34.2940
			LmjF.32.3080	LmjF.34.3050
			LmjF.32.3130	LmjF.34.3060
			LmjF.32.3150	LmjF.34.3100
			LmjF.32.3170	LmjF.34.3130
			LmjF.32.3180	LmjF.34.3190
			LmjF.32.3290	LmjF.34.3230
			LmjF.32.3310	LmjF.34.3510
			LmjF.32.3570	LmjF.34.3610
			LmjF.32.3610	LmjF.34.3680
			LmjF.32.3680	LmjF.34.3810
			LmjF.32.3740	LmjF.34.3815
			LmjF.32.3750	LmjF.34.4530
			LmjF.32.3780	LmjF.35.0050
			LmjF.32.3820	LmjF.35.0070
			LmjF.32.3960	LmjF.35.0100
			LmjF.33.0010	LmjF.35.0140
			LmjF.33.0030	LmjF.35.0150
			LmjF.33.0040	LmjF.35.0220
			LmjF.33.0080	LmjF.35.0290
			LmjF.33.0190	LmjF.35.0340
			LmjF.33.0220	LmjF.35.0360
			LmjF.33.0260	LmjF.35.0690
			LmjF.33.0400	LmjF.35.0770
			LmjF.33.0420	LmjF.35.0820
			LmjF.33.0440	LmjF.35.0830
			LmjF.33.0540	LmjF.35.0880
			LmjF.33.0600	LmjF.35.0930
			LmjF.33.0660	LmjF.35.1010
			LmjF.33.0690	LmjF.35.1080
			LmjF.33.0750	LmjF.35.1180
			LmjF.33.0840	LmjF.35.1190
			LmjF.33.0860	LmjF.35.1250
			LmjF.33.0890	LmjF.35.1260
			LmjF.33.1160	LmjF.35.1350
			LmjF.33.1210	LmjF.35.1380
			LmjF.33.1250	LmjF.35.1410
			LmjF.33.1270	LmjF.35.1460
			LmjF.33.1280	LmjF.35.1540
			LmjF.33.1300	LmjF.35.1570
			LmjF.33.1355	LmjF.35.1720
			LmjF.33.1390	LmjF.35.1755
			LmjF.33.1430	LmjF.35.1770
			LmjF.33.1600	LmjF.35.1880
			LmjF.33.1630	LmjF.35.1890
			LmjF.33.1730	LmjF.35.1900
			LmjF.33.1950	LmjF.35.1950
			LmjF.33.1970	LmjF.35.1980
			LmjF.33.2060	LmjF.35.2000
			LmjF.33.2100	LmjF.35.2150
			LmjF.33.2110	LmjF.35.2210
			LmjF.33.2210	LmjF.35.2220
			LmjF.33.2220	LmjF.35.2300
			LmjF.33.2310	LmjF.35.2310
			LmjF.33.2340	LmjF.35.2560
			LmjF.33.2360	LmjF.35.2650
			LmjF.33.2380	LmjF.35.2730
			LmjF.33.2390	LmjF.35.2760
			LmjF.33.2470	LmjF.35.2890
			LmjF.33.2510	LmjF.35.2950
			LmjF.33.2600	LmjF.35.2970
			LmjF.33.2610	LmjF.35.2980
			LmjF.33.2620	LmjF.35.2990
			LmjF.33.2720	LmjF.35.3040
			LmjF.33.2730	LmjF.35.3060
			LmjF.33.2800	LmjF.35.3070
			LmjF.33.2870	LmjF.35.3090
			LmjF.33.2905	LmjF.35.3110
			LmjF.33.2930	LmjF.35.3330
			LmjF.33.3040	LmjF.35.3350
			LmjF.33.3140	LmjF.35.3410
			LmjF.33.3160	LmjF.35.3440
			LmjF.34.0010	LmjF.35.3460
			LmjF.34.0110	LmjF.35.3490
			LmjF.34.0120	LmjF.35.3620
			LmjF.34.0130	LmjF.35.3670
			LmjF.34.0140	LmjF.35.4250
			LmjF.34.0160	LmjF.35.4270
			LmjF.34.0180	LmjF.35.4320
			LmjF.34.0270	LmjF.35.4420
			LmjF.34.0400	LmjF.35.4430
			LmjF.34.0570	LmjF.35.4510
			LmjF.34.0650	LmjF.35.4590
			LmjF.34.0690	LmjF.35.4610
			LmjF.34.0720	LmjF.35.4630
			LmjF.34.0730	LmjF.35.4720
			LmjF.34.0750	LmjF.35.4800
			LmjF.34.0910	LmjF.35.4830
			LmjF.34.1060	LmjF.35.4860
			LmjF.34.1155	LmjF.35.5020
			LmjF.34.1160	LmjF.35.5280
			LmjF.34.1175	LmjF.35.5330
			LmjF.34.1190	LmjF.36.0170
			LmjF.34.1200	LmjF.36.0200
			LmjF.34.1250	LmjF.36.0220
			LmjF.34.1260	LmjF.36.0420
			LmjF.34.1280	LmjF.36.0480
			LmjF.34.1320	LmjF.36.0510
			LmjF.34.1330	LmjF.36.0550
			LmjF.34.1340	LmjF.36.0570
			LmjF.34.1460	LmjF.36.0620
			LmjF.34.1550	LmjF.36.0630
			LmjF.34.2100	LmjF.36.0700
			LmjF.34.2110	LmjF.36.0710
			LmjF.34.2120	LmjF.36.0810
			LmjF.34.2140	LmjF.36.1020
			LmjF.34.2170	LmjF.36.1050
			LmjF.34.2340	LmjF.36.1140
			LmjF.34.2390	LmjF.36.1180
			LmjF.34.2400	LmjF.36.1210
			LmjF.34.2530	LmjF.36.1230
			LmjF.34.2620	LmjF.36.1330
			LmjF.34.2800	LmjF.36.1480
			LmjF.34.2860	LmjF.36.1600
			LmjF.34.2870	LmjF.36.1640
			LmjF.34.2880	LmjF.36.1660
			LmjF.34.2890	LmjF.36.1740
			LmjF.34.2900	LmjF.36.1760
			LmjF.34.2930	LmjF.36.1770
			LmjF.34.2940	LmjF.36.2020
			LmjF.34.3050	LmjF.36.2030
			LmjF.34.3060	LmjF.36.2610
			LmjF.34.3100	LmjF.36.2660
			LmjF.34.3130	LmjF.36.2700
			LmjF.34.3190	LmjF.36.2710
			LmjF.34.3230	LmjF.36.3080
			LmjF.34.3240	LmjF.36.3130
			LmjF.34.3270	LmjF.36.3230
			LmjF.34.3300	LmjF.36.3235
			LmjF.34.3510	LmjF.36.3260
			LmjF.34.3610	LmjF.36.3280
			LmjF.34.3680	LmjF.36.3290
			LmjF.34.3800	LmjF.36.3410
			LmjF.34.3810	LmjF.36.3470
			LmjF.34.3815	LmjF.36.3590
			LmjF.34.3910	LmjF.36.3653
			LmjF.34.4010	LmjF.36.3720
			LmjF.34.4020	LmjF.36.3800
			LmjF.34.4080	LmjF.36.3810
			LmjF.34.4100	LmjF.36.3840
			LmjF.34.4120	LmjF.36.3890
			LmjF.34.4270	LmjF.36.3990
			LmjF.34.4320	LmjF.36.4070
			LmjF.34.4350	LmjF.36.4120
			LmjF.34.4380	LmjF.36.4380
			LmjF.34.4410	LmjF.36.4450
			LmjF.34.4440	LmjF.36.4460
			LmjF.34.4470	LmjF.36.4490
			LmjF.34.4500	LmjF.36.4530
			LmjF.34.4530	LmjF.36.4600
			LmjF.35.0050	LmjF.36.4620
			LmjF.35.0070	LmjF.36.4640
			LmjF.35.0100	LmjF.36.4750
			LmjF.35.0140	LmjF.36.4760
			LmjF.35.0150	LmjF.36.4770
			LmjF.35.0220	LmjF.36.4810
			LmjF.35.0290	LmjF.36.4950
			LmjF.35.0340	LmjF.36.5130
			LmjF.35.0360	LmjF.36.5320
			LmjF.35.0690	LmjF.36.5360
			LmjF.35.0770	LmjF.36.5380
			LmjF.35.0820	LmjF.36.5400
			LmjF.35.0830	LmjF.36.5460
			LmjF.35.0880	LmjF.36.5570
			LmjF.35.0930	LmjF.36.5660
			LmjF.35.1080	LmjF.36.5680
			LmjF.35.1180	LmjF.36.5690
			LmjF.35.1190	LmjF.36.5800
			LmjF.35.1250	LmjF.36.5840
			LmjF.35.1260	LmjF.36.5845
			LmjF.35.1350	LmjF.36.5900
			LmjF.35.1380	LmjF.36.5920
			LmjF.35.1460	LmjF.36.6050
			LmjF.35.1540	LmjF.36.6090
			LmjF.35.1570	LmjF.36.6190
			LmjF.35.1720	LmjF.36.6310
			LmjF.35.1755	LmjF.36.6320
			LmjF.35.1770	LmjF.36.6430
			LmjF.35.1950	LmjF.36.6610
			LmjF.35.1980	LmjF.36.6670
			LmjF.35.2000	LmjF.36.6930
			LmjF.35.2020	LmjF.36.6995
			LmjF.35.2140
			LmjF.35.2150
			LmjF.35.2230
			LmjF.35.2280
			LmjF.35.2300
			LmjF.35.2310
			LmjF.35.2560
			LmjF.35.2650
			LmjF.35.2760
			LmjF.35.2890
			LmjF.35.2950
			LmjF.35.2970
			LmjF.35.2980
			LmjF.35.2990
			LmjF.35.3040
			LmjF.35.3060
			LmjF.35.3090
			LmjF.35.3110
			LmjF.35.3130
			LmjF.35.3330
			LmjF.35.3350
			LmjF.35.3410
			LmjF.35.3440
			LmjF.35.3460
			LmjF.35.3490
			LmjF.35.3620
			LmjF.35.3670
			LmjF.35.3740
			LmjF.35.3770
			LmjF.35.3810
			LmjF.35.3830
			LmjF.35.3850
			LmjF.35.3900
			LmjF.35.3940
			LmjF.35.3990
			LmjF.35.4250
			LmjF.35.4270
			LmjF.35.4300
			LmjF.35.4320
			LmjF.35.4420
			LmjF.35.4430
			LmjF.35.4510
			LmjF.35.4590
			LmjF.35.4610
			LmjF.35.4630
			LmjF.35.4720
			LmjF.35.4800
			LmjF.35.4830
			LmjF.35.4860
			LmjF.35.5020
			LmjF.35.5110
			LmjF.35.5210
			LmjF.35.5280
			LmjF.36.0170
			LmjF.36.0200
			LmjF.36.0220
			LmjF.36.0420
			LmjF.36.0440
			LmjF.36.0480
			LmjF.36.0510
			LmjF.36.0550
			LmjF.36.0570
			LmjF.36.0620
			LmjF.36.0630
			LmjF.36.0700
			LmjF.36.0710
			LmjF.36.0810
			LmjF.36.0880
			LmjF.36.0920
			LmjF.36.1020
			LmjF.36.1050
			LmjF.36.1120
			LmjF.36.1180
			LmjF.36.1210
			LmjF.36.1230
			LmjF.36.1330
			LmjF.36.1360
			LmjF.36.1380
			LmjF.36.1410
			LmjF.36.1420
			LmjF.36.1480
			LmjF.36.1600
			LmjF.36.1640
			LmjF.36.1660
			LmjF.36.1740
			LmjF.36.1770
			LmjF.36.1860
			LmjF.36.2020
			LmjF.36.2030
			LmjF.36.2310
			LmjF.36.2610
			LmjF.36.2660
			LmjF.36.2700
			LmjF.36.2710
			LmjF.36.2910
			LmjF.36.2950
			LmjF.36.3080
			LmjF.36.3130
			LmjF.36.3230
			LmjF.36.3235
			LmjF.36.3260
			LmjF.36.3280
			LmjF.36.3290
			LmjF.36.3350
			LmjF.36.3370
			LmjF.36.3410
			LmjF.36.3470
			LmjF.36.3520
			LmjF.36.3560
			LmjF.36.3653
			LmjF.36.3720
			LmjF.36.3800
			LmjF.36.3810
			LmjF.36.3890
			LmjF.36.3990
			LmjF.36.4070
			LmjF.36.4120
			LmjF.36.4380
			LmjF.36.4410
			LmjF.36.4440
			LmjF.36.4450
			LmjF.36.4460
			LmjF.36.4490
			LmjF.36.4600
			LmjF.36.4620
			LmjF.36.4750
			LmjF.36.4760
			LmjF.36.4770
			LmjF.36.4810
			LmjF.36.4950
			LmjF.36.5130
			LmjF.36.5230
			LmjF.36.5310
			LmjF.36.5320
			LmjF.36.5360
			LmjF.36.5380
			LmjF.36.5400
			LmjF.36.5460
			LmjF.36.5570
			LmjF.36.5620
			LmjF.36.5660
			LmjF.36.5680
			LmjF.36.5690
			LmjF.36.5800
			LmjF.36.5845
			LmjF.36.5900
			LmjF.36.5920
			LmjF.36.6050
			LmjF.36.6090
			LmjF.36.6180
			LmjF.36.6190
			LmjF.36.6310
			LmjF.36.6320
			LmjF.36.6430
			LmjF.36.6630
			LmjF.36.6670
			LmjF.36.6740
			LmjF.36.6760
			LmjF.36.6780
			LmjF.36.6840
			LmjF.36.6930
			LmjF.36.6995
