# Supplementary material for: Conserved motifs in nuclear genes encoding predicted mitochondrial proteins in Trypanosoma cruzi
Source: PLoS One. 2019 Apr 9;14(4):e0215160. doi: 10.1371/journal.pone.0215160 (PMC6456187; doi:10.1371/journal.pone.0215160)
Supplement: S5 Table — Complete set of motifs found by DREME search for both 5’ and 3’ UTR350. TomTom results and the ortholog gene in T. cruzi, when found, are also described. (XLSX) [file pone.0215160.s008.xlsx]

## Sheet: S5 Table
S5 Table. Enriched motifs in MiNT-NoMTS UTRs. (Complete set of motifs found by DREME search for both 5’ and 3’ UTR350. TomTom results and the ortholog gene in T. cruzi, when found, are also described)
MiNT-NoMTS vs No-MiNT
5'UTR
Motif	P-value	E-value	Unerased E-value	TomTom Result	Product Description	Ortholog gene	Product Description
AMTWT	5.4e-15	4.3e-10	4.3e-10	ND	ND	ND	ND
TWMAA	1.6e-09	0.00012	0.012	ND	ND	ND	ND
YWTGG	7.7e-14	5.9e-09	6.1e-10	ND	ND	ND	ND
AGAGAGGT	9.3e-010	7.0e-005	7.0e-005	Tbg972.6.2300	RNA-binding protein, putative	TcCLB.509965.180	RNA-binding protein, putative
KTTTT	1.6e-09	0.00012	0.012	ND	ND	ND	ND
TCAAATTC	3.1e-09	0.00023	0.12	ND	ND	ND	ND
TTGTKATT	4.0e-009	3.0e-004	6.1e-004	Tbg972.7.6230	Double RNA binding domain protein 12	TcCLB.506825.10	Double RNA binding domain protein 12
KCTTG	5.7e-09	0.00043	2.1e-05	ND	ND	ND	ND
CACARCTC	8.3e-09	0.00062	0.00083	ND	ND	ND	ND
TAACTACC	9.6e-09	0.00071	0.00071	ND	ND	ND	ND
TTGGAYCC	1.1e-08	0.00081	0.0011	ND	ND	ND	ND
TGGAWTGC	1.3e-08	0.001	0.0073	ND	ND	ND	ND
TAGAATGG	2.6e-008	1.9e-003	1.9e-003	Tbg972.3.3970	Triple RNA binding domain protein 3	TcCLB.510149.140	Triple RNA binding domain protein 3
CRCATCCC	2.6e-08	0.0019	0.0025	ND	ND	ND	ND
MAGTTT	3.3e-008	2.4e-003	1.2e-001	LmjF.18.0180	RNA recognition motif, putative	ND	ND
MAAAR	4.8e-008	3.6e-003	2.6e-004	Tbg972.9.5210	polyadenylate-binding protein 1	TcCLB.506885.70	polyadenylate-binding protein 1, putative
				LmjF.35.4130	polyadenylate-binding protein 2	TcCLB.506885.70	polyadenylate-binding protein 1, putative
STAYG	3.9e-08	0.0028	3.8e-05	ND	ND	ND	ND
TTAAGGAW	5.5e-08	0.0039	0.01	ND	ND	ND	ND
AYAT	7.0e-008	5.0e-003	5.3e-006	LmjF.18.0180	RNA recognition motif, putative	ND	ND
GGCCWTC	8e-08	0.0054	0.0033	ND	ND	ND	ND
CCAATWGG	1.1e-07	0.0074	0.0074	ND	ND	ND	ND
3'UTR
Motif	P-value	E-value	Unerased E-value	TomTom Result	Product Description	Ortholog gene	Product Description
AAMARA	2.5e-020	1.9e-015	1.9e-015	Tbg972.9.5210	polyadenylate-binding protein 1	TcCLB.506885.70	polyadenylate-binding protein 1, putative
				LmjF.35.4130	polyadenylate-binding protein 2	TcCLB.506885.70	polyadenylate-binding protein 1, putative
ARRGGG	2.0e-019	1.5e-014	9.7e-015	Tbg972.3.3970	Triple RNA binding domain protein 3	TcCLB.510149.140	Triple RNA binding domain protein 3
WAGG	3.8e-018	2.9e-013	4.1e-013	Tbg972.3.3970	Triple RNA binding domain protein 3	TcCLB.510149.140	Triple RNA binding domain protein 3
GDAAA	5.8e-014	4.2e-009	6.5e-017	Tbg972.9.5210	polyadenylate-binding protein 1	TcCLB.506885.70	polyadenylate-binding protein 1, putative
AGAW	1.1e-012	7.8e-008	1.5e-011	Tbg972.11.17950	RNA-binding protein, putative	TcCLB.507037.20	RNA-binding protein, putative
CATABA	7.8e-13	5.2e-08	1.2e-05	ND	ND	ND	ND
ACTAACGC	3.1e-12	2e-07	2e-08	ND	ND	ND	ND
YACTAACGC	3.1e-012	2.0e-007	2.0e-008	LmjF.18.0180	RNA recognition motif, putative	ND	ND
TTMTTW	7.2e-011	4.8e-006	5.5e-006	Tbg972.9.4840	Double RNA binding domain protein 3	TcCLB.506649.80	Double RNA binding domain protein 3
				Tbg972.7.6230	Double RNA binding domain protein 12	TcCLB.506825.10	Double RNA binding domain protein 12
ATSTATCG	7.8e-10	5.1e-05	3.9e-05	ND	ND	ND	ND
GGGGGCTA	1.1e-09	7e-05	0.018	ND	ND	ND	ND
GGGTGGGT	2.6e-09	0.00017	5.5e-05	ND	ND	ND	ND
GAAGCCC	9.8e-009	6.5e-004	1.7e-003	Tbg972.3.3970	Triple RNA binding domain protein 3	TcCLB.510149.140	Triple RNA binding domain protein 3
AWTW	1.2e-08	0.00081	0.0037	ND	ND	ND	ND
KTGACAAT	6.7e-09	0.0004	0.011	ND	ND	ND	ND
GRGGGGA	1.1e-08	0.00068	0.004	ND	ND	ND	ND
TTGTYGTT	2.4e-008	1.5e-003	1.5e-002	Tbg972.6.2300	RNA-binding protein, putative	TcCLB.509965.180	RNA-binding protein, putative
HGTAG	5.5e-008	3.3e-003	2.0e-002	Tbg972.11.17950	RNA-binding protein, putative	TcCLB.507037.20	RNA-binding protein, putative
CATRAGAG	7.9e-08	0.0046	0.3	ND	ND	ND	ND
ATGGAT	1.6e-07	0.0096	0.014	ND	ND	ND	ND
