# Supplementary material for: Conserved motifs in nuclear genes encoding predicted mitochondrial proteins in Trypanosoma cruzi
Source: PLoS One. 2019 Apr 9;14(4):e0215160. doi: 10.1371/journal.pone.0215160 (PMC6456187; doi:10.1371/journal.pone.0215160)
Supplement: S6 Table — Complete set of motifs found in DREME search for both 5’ and 3’ UTR350. TomTom results and the ortholog gene in T. cruzi, when found, are also described. (XLSX) [file pone.0215160.s009.xlsx]

## Sheet: S6 Table
S6 Table. Enriched motifs in MiNT-MTS UTRs. (Complete set of motifs found in DREME search for both 5’ and 3’ UTR350. TomTom results and the ortholog gene in T. cruzi, when found, are also described).
MiNT-MTS vs No-MiNT
5'UTR
Motif	P-value	E-value	Unerased E-value	TomTom Result	Product Description	Ortholog gene	Product Description
ATGCKBCG	1.9e-056	1.5e-051	1.5e-051	ND	ND	ND	ND
ATGTTBCG	3.6e-028	2.8e-023	2.8e-023	ND	ND	ND	ND
TWTCG	5.2e-18	4e-13	2.8e-18	ND	ND	ND	ND
TTTTTH	2.4e-13	1.8e-08	2.8e-09	ND	ND	ND	ND
CRYTT	5.5e-013	4.2e-008	2.6e-010	LmjF.18.0180	RNA recognition motif, putative	ND	ND
KTGGC	2e-10	1.5e-05	5.8e-05	ND	ND	ND	ND
MAAAG	2.9e-09	0.00021	0.00037	ND	ND	ND	ND
CATSTT	4.9e-009	3.5e-004	2.9e-008	LmjF.18.0180	RNA recognition motif, putative	ND	ND
GGATTTW	1.1e-08	0.00078	0.00031	ND	ND	ND	ND
TAMCG	2.5e-08	0.0018	0.016	ND	ND	ND	ND
ATGCGACG	3.1e-008	2.2e-003	4.9e-004	ND	ND	ND	ND
CGKCTT	6.2e-08	0.0044	3.1e-07	ND	ND	ND	ND
3'UTR
Motif	P-value	E-value	Unerased E-value	TomTom Result	Product Description	Ortholog gene	Product Description
RAAAS	6.6e-26	4.8e-21	4.8e-21	ND	ND	ND	ND
AARRA	1.4e-015	9.7e-011	1.1e-018	Tbg972.9.5210	polyadenylate-binding protein 1	TcCLB.506885.70	polyadenylate-binding protein 1, putative
				LmjF.35.4130	polyadenylate-binding protein 2	TcCLB.506885.70	polyadenylate-binding protein 1, putative
				Tbg972.3.3970	Triple RNA binding domain protein 3	TcCLB.510149.140	Triple RNA binding domain protein 3
CTTWTT	6.7e-014	4.6e-009	8.1e-009	Tbg972.9.4840	Double RNA binding domain protein 3	TcCLB.506649.80	Double RNA binding domain protein 3
				LmjF.18.0180	RNA recognition motif, putative	ND	ND
GGDGG	1.2e-13	8.4e-09	6.5e-10	ND	ND	ND	ND
TASM	1.8e-12	1.2e-07	6.2e-08	ND	ND	ND	ND
ATTW	1.4e-10	8.5e-06	2.4e-07	ND	ND	ND	ND
TTGTHG	2.6e-09	0.00015	0.0016	ND	ND	ND	ND
GAAGA	1.8e-08	0.001	1.3e-06	ND	ND	ND	ND
MAAA	6.6e-008	3.7e-003	1.3e-013	Tbg972.9.5210	polyadenylate-binding protein 1	TcCLB.506885.70	polyadenylate-binding protein 1, putative
				LmjF.35.4130	polyadenylate-binding protein 2	TcCLB.506885.70	polyadenylate-binding protein 1, putative
TGGGKTG	6.8e-08	0.0037	3.8e-06	ND	ND	ND	ND
STTCAT	7.7e-08	0.0042	15	ND	ND	ND	ND
GAACGCCT	1.2e-007	6.4e-003	9.8e-003	LmjF.35.2550	Double RNA binding domain protein 9	TcCLB.510747.80	Double RNA binding domain protein 9
