# Supplementary material for: Conserved motifs in nuclear genes encoding predicted mitochondrial proteins in Trypanosoma cruzi
Source: PLoS One. 2019 Apr 9;14(4):e0215160. doi: 10.1371/journal.pone.0215160 (PMC6456187; doi:10.1371/journal.pone.0215160)
Supplement: S7 Table — The RRM domain predicted by pfam in TriTrypDB for each RBP and its putative T. cruzi ortholog were aligned to confirm the similarity. (XLSX) [file pone.0215160.s010.xlsx]

## Sheet: Supp_Tab_S10
S7 Table. RRM domain of the interacting RBPs and T. cruzi ortholog alignments. The RRM domain predicted by pfam in TriTrypDB for each RBP and its putative T. cruzi ortholog were aligned to confirm the similarity.
Tbg972.9.5210	polyadenylate-binding protein 1	TcCLB.506885.70	polyadenylate-binding protein 1, putative
LmjF.35.4130	polyadenylate-binding protein 2	TcCLB.506885.70	polyadenylate-binding protein 1, putative
Tbg972.3.3970	Triple RNA binding domain protein 3	TcCLB.510149.140	Triple RNA binding domain protein 3
Tbg972.9.4840	Double RNA binding domain protein 3	TcCLB.506649.80	Double RNA binding domain protein 3
LmjF.35.2550	Double RNA binding domain protein 9	TcCLB.510747.80	Double RNA binding domain protein 9
Tbg972.7.6230	Double RNA binding domain protein 12	TcCLB.506825.10	Double RNA binding domain protein 12
Tbg972.6.2300	RNA-binding protein, putative	TcCLB.509965.180	RNA-binding protein, putative
Tbg972.11.17950	RNA-binding protein, putative	TcCLB.507037.20	RNA-binding protein, putative
